# Supplementary material for: ﻿Afrotropical Centistidea Rohwer, 1914 (Hymenoptera, Braconidae) with description of four new species
Source: Zookeys. 2024 Oct 22;1216:83–100. doi: 10.3897/zookeys.1216.133127 (PMC11522742; doi:10.3897/zookeys.1216.133127)
Supplement: XML Treatment for Centistidea africana [file zookeys.1216.133127-treatment1.xml]

<!DOCTYPE tp:taxon-treatment
  PUBLIC "-//TaxonX//DTD Taxonomic Treatment Publishing DTD v0 20100105//EN" "tax-treatment-NSO.dtd">
<tp:taxon-treatment xmlns:tp="http://www.plazi.org/taxpub"><tp:treatment-meta><kwd-group><label>Taxon classification</label><kwd>
                <named-content content-type="kingdom">Animalia</named-content>
              </kwd><kwd>
                <named-content content-type="order">Hymenoptera</named-content>
              </kwd><kwd>
                <named-content content-type="family">Braconidae</named-content>
              </kwd></kwd-group><mixed-citation publication-type="journal"><person-group><name><surname>Liu</surname><given-names>Zhen</given-names></name><name><surname>Polaszek</surname><given-names>Andrew</given-names></name></person-group><article-title>﻿Afrotropical <italic><tp:taxon-name><tp:taxon-name-part taxon-name-part-type="genus" reg="Centistidea">Centistidea</tp:taxon-name-part></tp:taxon-name></italic> Rohwer, 1914 (<tp:taxon-name><tp:taxon-name-part taxon-name-part-type="order">Hymenoptera</tp:taxon-name-part></tp:taxon-name>, <tp:taxon-name><tp:taxon-name-part taxon-name-part-type="family">Braconidae</tp:taxon-name-part></tp:taxon-name>) with description of four new species</article-title><source>Zookeys</source><day>22</day><month>10</month><year>2024</year><volume>1216</volume><fpage>83</fpage><lpage>100</lpage><pub-id pub-id-type="doi">10.3897/zookeys.1216.133127</pub-id></mixed-citation></tp:treatment-meta><tp:nomenclature><label>﻿</label><tp:taxon-name>
              <object-id xmlns:xlink="http://www.w3.org/1999/xlink" content-type="arpha" xlink:type="simple">9E3D6039-00B9-59DF-8BA4-11E98CEDC650</object-id>
              <tp:taxon-name-part taxon-name-part-type="genus" reg="Centistidea">Centistidea</tp:taxon-name-part>
              <tp:taxon-name-part taxon-name-part-type="species" reg="africana">africana</tp:taxon-name-part>
            </tp:taxon-name><tp:taxon-authority>(Brues, 1926)</tp:taxon-authority><tp:nomenclature-citation-list><tp:nomenclature-citation><tp:taxon-name>
                  <tp:taxon-name-part taxon-name-part-type="genus" reg="Mirax">Mirax</tp:taxon-name-part>
                  <tp:taxon-name-part taxon-name-part-type="species" reg="africana">africana</tp:taxon-name-part>
                </tp:taxon-name><comment>Brues, 1926: 292. Holotype in Durban Museum and Art Gallery, Durban, South Africa (not examined).</comment></tp:nomenclature-citation><tp:nomenclature-citation><tp:taxon-name>
                  <tp:taxon-name-part taxon-name-part-type="genus" reg="Mirax">Mirax</tp:taxon-name-part>
                  <tp:taxon-name-part taxon-name-part-type="species" reg="africana">africana</tp:taxon-name-part>
                </tp:taxon-name><comment>: <xref ref-type="bibr" rid="B2">De Saeger 1944</xref>: 37; <xref ref-type="bibr" rid="B11">Shenefelt 1973</xref>: 676.</comment></tp:nomenclature-citation></tp:nomenclature-citation-list></tp:nomenclature><tp:treatment-sec sec-type="diagnosis" id="SECID0EMGAE"><title>Diagnosis.</title><p>Body length 1.7 mm, yellow-brown; occiput deeply emarginate; head matte, without median groove on vertex; ocelli in small equilateral triangle, about the distance to each eye; antenna shorter than body, first three flagellomeres of equal length, the fourth and following becoming shorter and more slender; notauli very distinct anteriorly, less so behind; mesoscutum and central part of scutellum minutely granular, matte; scutellar sulcus greatly reduced and not impressed; scutellum depressed at sides, with a large subtriangular, smooth, margined impression on each side, and a pair of small round foveae at apex, the two enclosed together in an oval margined line; propodeum with distinct median and a lateral longitudinal carina, more or less irregularly reticulate between the carinae, more coarsely posteriorly; T1 narrow; pterostigma less than half as wide as long, with vein r emitted from its middle, 1-CU1 as long as 2-CU1 (following <xref ref-type="bibr" rid="B1">Brues 1926</xref>).</p></tp:treatment-sec><tp:treatment-sec sec-type="distribution" id="SECID0EWGAE"><title>Distribution.</title><p>South Africa.</p></tp:treatment-sec><tp:treatment-sec sec-type="host" id="SECID0E2GAE"><title>Host.</title><p>Unknown.</p></tp:treatment-sec><tp:treatment-sec sec-type="notes" id="SECID0EAHAE"><title>Note.</title><p>No specimens were available for this study.</p></tp:treatment-sec><ref-list><ref id="B2"><mixed-citation xmlns:xlink="http://www.w3.org/1999/xlink" xlink:type="simple"><person-group><name name-style="western"><surname>de Saeger</surname><given-names>H</given-names></name></person-group> (<year>1944</year>) <article-title><tp:taxon-name><tp:taxon-name-part taxon-name-part-type="subfamily">Microgastrinae</tp:taxon-name-part></tp:taxon-name> (<tp:taxon-name><tp:taxon-name-part taxon-name-part-type="order">Hymenoptera</tp:taxon-name-part></tp:taxon-name>: <tp:taxon-name><tp:taxon-name-part taxon-name-part-type="suborder">Apocrita</tp:taxon-name-part></tp:taxon-name>). Exploration du parc National Albert: Mission G.F.</article-title><source>de Witte</source><volume>47</volume>: <fpage>1</fpage>–<lpage>342</lpage>.</mixed-citation></ref><ref id="B11"><mixed-citation xmlns:xlink="http://www.w3.org/1999/xlink" xlink:type="simple"><person-group><name name-style="western"><surname>Shenefelt</surname><given-names>RD</given-names></name></person-group> (<year>1973</year>) <tp:taxon-name><tp:taxon-name-part taxon-name-part-type="family">Braconidae</tp:taxon-name-part></tp:taxon-name> 5, <tp:taxon-name><tp:taxon-name-part taxon-name-part-type="subfamily">Microgastrinae</tp:taxon-name-part></tp:taxon-name> and <tp:taxon-name><tp:taxon-name-part taxon-name-part-type="subfamily">Ichneutinae</tp:taxon-name-part></tp:taxon-name>. In: van der Vecht J, Shenefelt RD (Eds) Hymenopterorum Catalogus, Part 9, 669–812.</mixed-citation></ref><ref id="B1"><mixed-citation xmlns:xlink="http://www.w3.org/1999/xlink" xlink:type="simple"><person-group><name name-style="western"><surname>Brues</surname><given-names>CT</given-names></name></person-group> (<year>1926</year>) <article-title>Studies on Ethiopian <tp:taxon-name><tp:taxon-name-part taxon-name-part-type="family">Braconidae</tp:taxon-name-part></tp:taxon-name>, with a Catalogue of the African Species.</article-title><source>Proceedings of the American Academy of Arts and Sciences</source><volume>61</volume>(<issue>8</issue>): <fpage>205</fpage>–<lpage>436</lpage>. <ext-link xlink:href="10.2307/20026158" ext-link-type="doi" xlink:type="simple">https://doi.org/10.2307/20026158</ext-link></mixed-citation></ref></ref-list></tp:taxon-treatment>
