# Supplementary material for: ﻿Afrotropical Centistidea Rohwer, 1914 (Hymenoptera, Braconidae) with description of four new species
Source: Zookeys. 2024 Oct 22;1216:83–100. doi: 10.3897/zookeys.1216.133127 (PMC11522742; doi:10.3897/zookeys.1216.133127)
Supplement: XML Treatment for Centistidea areolaris [file zookeys.1216.133127-treatment2.xml]

<!DOCTYPE tp:taxon-treatment
  PUBLIC "-//TaxonX//DTD Taxonomic Treatment Publishing DTD v0 20100105//EN" "tax-treatment-NSO.dtd">
<tp:taxon-treatment xmlns:tp="http://www.plazi.org/taxpub"><tp:treatment-meta><kwd-group><label>Taxon classification</label><kwd>
                <named-content content-type="kingdom">Animalia</named-content>
              </kwd><kwd>
                <named-content content-type="order">Hymenoptera</named-content>
              </kwd><kwd>
                <named-content content-type="family">Braconidae</named-content>
              </kwd></kwd-group><mixed-citation publication-type="journal"><person-group><name><surname>Liu</surname><given-names>Zhen</given-names></name><name><surname>Polaszek</surname><given-names>Andrew</given-names></name></person-group><article-title>﻿Afrotropical <italic><tp:taxon-name><tp:taxon-name-part taxon-name-part-type="genus" reg="Centistidea">Centistidea</tp:taxon-name-part></tp:taxon-name></italic> Rohwer, 1914 (<tp:taxon-name><tp:taxon-name-part taxon-name-part-type="order">Hymenoptera</tp:taxon-name-part></tp:taxon-name>, <tp:taxon-name><tp:taxon-name-part taxon-name-part-type="family">Braconidae</tp:taxon-name-part></tp:taxon-name>) with description of four new species</article-title><source>Zookeys</source><day>22</day><month>10</month><year>2024</year><volume>1216</volume><fpage>83</fpage><lpage>100</lpage><pub-id pub-id-type="doi">10.3897/zookeys.1216.133127</pub-id></mixed-citation></tp:treatment-meta><tp:nomenclature><label>﻿</label><tp:taxon-name>
              <object-id xmlns:xlink="http://www.w3.org/1999/xlink" content-type="arpha" xlink:type="simple">BC84D8AC-9D64-5E0C-9686-B868BA97E471</object-id>
              <tp:taxon-name-part taxon-name-part-type="genus" reg="Centistidea">Centistidea</tp:taxon-name-part>
              <tp:taxon-name-part taxon-name-part-type="species" reg="areolaris">areolaris</tp:taxon-name-part>
              <object-id xmlns:xlink="http://www.w3.org/1999/xlink" content-type="zoobank" xlink:type="simple">https://zoobank.org/712D4603-E764-40FD-86C9-821AD4505472</object-id>
            </tp:taxon-name><tp:taxon-authority>Liu &amp; Polaszek</tp:taxon-authority><tp:taxon-status xmlns:xlink="http://www.w3.org/1999/xlink" xlink:type="simple">sp. nov.</tp:taxon-status><xref ref-type="fig" rid="F1">Fig. 1</xref></tp:nomenclature><tp:treatment-sec sec-type="diagnosis" id="SECID0ETIAE"><title>Diagnosis.</title><p>Body length 2.0 mm, light red-brown; eyes 1.8 × longer than temple in dorsal view; temple smooth, superficially punctate, indistinctly constricted behind eyes in dorsal view; hind ocelli in a shallow depression, distance between fore and a hind ocellus 1.2 × longer than minor axis of a hind ocellus, <abbrev xmlns:xlink="http://www.w3.org/1999/xlink" xlink:title="postocellar line" id="ABBRID0EZIAE" xlink:type="simple">POL</abbrev>:<abbrev xmlns:xlink="http://www.w3.org/1999/xlink" xlink:title="ocellar diameter" id="ABBRID0E4IAE" xlink:type="simple">OD</abbrev>:<abbrev xmlns:xlink="http://www.w3.org/1999/xlink" xlink:title="ocular-ocellar line" id="ABBRID0EBJAE" xlink:type="simple">OOL</abbrev> = 1.3:1.0:2.9; vertex between eye and hind ocellus nearly smooth except some extremely fine transverse wrinkles; face nearly polished except some punctures along eyes, not convex medially, 1.5 × wider than high; antenna nearly as long as body length, with 1<sup>st</sup>, 2<sup>nd</sup>, penultimate and ultimate flagellomeres 4.9, 5.5, 2.7 and 3.0 × longer than wide, 1<sup>st</sup> indistinctly longer than 2<sup>nd</sup>; mesoscutum with superficial and weakly-defined punctures anteriorly and laterally, largely smooth dorsally, notauli less obvious, weakly crenulated near to anterior 1/3; scutellar sulcus concave but not crenulated; medio-posterior depressions of scutellum large and oblong, both enclosed by a margined line; propodeum with distinct median carina and carinate-areolate elements medio-apically; pterostigma narrow, 2.9 × as long as its widest part; vein 1-R1 attenuated to 0.3 of length of pterostigma; T1 3.9 × longer than its maximum width, radially striate at lateral membranous area; T2 triangular part 1.3 × wider than median length; T3 1.9 × longer than T2.</p></tp:treatment-sec><tp:treatment-sec sec-type="description" id="SECID0ENJAE"><title>Description.</title><p><bold>Female.</bold> Body length 2.0 mm, fore wing length 2.5 mm (Fig. <xref ref-type="fig" rid="F1">1a</xref>).</p><fig id="F1" position="float" orientation="portrait"><object-id xmlns:xlink="http://www.w3.org/1999/xlink" content-type="doi" xlink:type="simple">10.3897/zookeys.1216.133127.figure1</object-id><object-id xmlns:xlink="http://www.w3.org/1999/xlink" content-type="arpha" xlink:type="simple">893A7A2B-E481-529B-9926-663495DD8761</object-id><label>Figure 1.</label><caption><p><italic><tp:taxon-name><tp:taxon-name-part taxon-name-part-type="genus" reg="Centistidea">Centistidea</tp:taxon-name-part><tp:taxon-name-part taxon-name-part-type="species" reg="areolaris">areolaris</tp:taxon-name-part></tp:taxon-name></italic> Liu &amp; Polaszek, sp. nov., female, holotype <bold>a</bold> habitus, dorsal view <bold>b</bold> head, dorsal view <bold>c</bold> head, frontal view <bold>d</bold> antenna <bold>e</bold> mesosoma, dorsal view <bold>f</bold> mesosoma, lateral view <bold>g</bold> fore wing <bold>h</bold> hind wing <bold>i</bold> T1–T3, dorsal view <bold>j</bold> hind leg <bold>k</bold> propodeum, dorsal view <bold>l</bold> ovipositor sheath.</p></caption><graphic xmlns:xlink="http://www.w3.org/1999/xlink" xlink:href="zookeys-1216-083_article-133127__-g001.jpg" position="float" orientation="portrait" xlink:type="simple" id="oo_1158255.jpg"><uri content-type="original_file" xlink:type="simple">https://binary.pensoft.net/fig/1158255</uri></graphic></fig><p><bold><italic>Head</italic>.</bold> 1.8 × as wide as long, 1.2 × wider than mesoscutum. Eyes 1.8 × longer than temple in dorsal view (Fig. <xref ref-type="fig" rid="F1">1b</xref>). Temple a little shiny, smooth, superficially punctate, sparsely pubescent, indistinctly constricted behind eyes in dorsal view. Ocelli small, hind ocelli in a shallow dimple, distance between fore and a hind ocellus 1.2 × longer than minor axis of a hind ocellus, <abbrev xmlns:xlink="http://www.w3.org/1999/xlink" xlink:title="postocellar line" id="ABBRID0EULAE" xlink:type="simple">POL</abbrev>:<abbrev xmlns:xlink="http://www.w3.org/1999/xlink" xlink:title="ocellar diameter" id="ABBRID0EYLAE" xlink:type="simple">OD</abbrev>:<abbrev xmlns:xlink="http://www.w3.org/1999/xlink" xlink:title="ocular-ocellar line" id="ABBRID0E3LAE" xlink:type="simple">OOL</abbrev> = 1.3:1.0:2.9. Frons flat and polished. Vertex between eye and hind ocellus shiny and nearly smooth except some extremely fine transverse wrinkles. Face (Fig. <xref ref-type="fig" rid="F1">1c</xref>) shiny, nearly polished except some punctures along eyes, not convex medially, transverse, 1.5 × wider than high. Clypeus 2.0 × wider than medial length, nearly polished. Length of malar space 1.4 × longer than width of mandible. Antenna (Fig. <xref ref-type="fig" rid="F1">1d</xref>) nearly as long as body length, with scape, pedicel and 1<sup>st</sup>, 2<sup>nd</sup>, penultimate and ultimate flagellomeres 1.4, 1.6, 4.9, 5.5, 2.7 and 3.0 × longer than wide, 1<sup>st</sup> indistinctly longer (nearly 1.1 ×) than 2<sup>nd</sup>, flagellomeres gradually shortened to apex.</p><p><bold><italic>Mesosoma</italic>.</bold> Length:width:height = 1.4:1.0:1.2. Mesoscutum (Fig. <xref ref-type="fig" rid="F1">1c</xref>) shiny with superficial and weakly defined punctures anteriorly and laterally, largely smooth dorsally, notauli less obvious, weakly crenulated near to anterior 1/3. Scutellar sulcus slightly curved, concave, not crenulated. Scutellum shiny, sculptured as dorsal mesoscutum, medio-posterior depressions large and oblong, both enclosed by a margined line. Propodeum (Fig. <xref ref-type="fig" rid="F1">1k</xref>) shiny with distinct median carinae reaching posterior margin, rugulose anteriorly, with carinate-areolate elements medio-apically. Mesopleuron (Fig. <xref ref-type="fig" rid="F1">1f</xref>) highly polished, impunctate.</p><p><bold><italic>Legs</italic>.</bold> Hind femur (Fig. <xref ref-type="fig" rid="F1">1j</xref>) 3.7 × as long as its widest part. Length of hind femur:tibia:basitarsus = 2.0:2.4:1.0. Basitarsus of hind leg 0.6 × as long as tarsomeres 2–5.</p><p><bold><italic>Wings</italic>.</bold> Fore wing (Fig. <xref ref-type="fig" rid="F1">1g</xref>): pterostigma narrow, 2.9 × as long as its widest part (Fig. <xref ref-type="fig" rid="F1">1b</xref>); vein 1-R1 attenuated to 0.3 length of pterostigma; vein r:2-SR:2-M = 1.0:7.7:3.0, 1-SR:1-M = 1.0:6.1, 1-CU1:2-CU1 = 1.0:1.7; first discal cell of fore wing nearly 1.2 × wider than high. Hind wing (Fig. <xref ref-type="fig" rid="F1">1h</xref>): vein M+CU:1-M:r-m = 2.0:2.2:1.0.</p><p><bold><italic>Metasoma</italic>.</bold> 0.9 × length of mesosoma. T1 (Fig. <xref ref-type="fig" rid="F1">1i</xref>) highly polished, spatula-shaped, 3.9 × longer than its maximum width, distinctly narrowed anterior-medially, radially striate at lateral membranous area. T2 triangular part 1.3 × wider than median length, longitudinally striate at lateral membranous area. T3 1.9 × longer than T2, weakly longitudinally striate. Hypopygium shorter than length of metasoma. Ovipositor sheath (Fig. <xref ref-type="fig" rid="F1">1l</xref>) 1.3 × longer than hind basitarsus, with long and dense setae apically.</p><p><bold><italic>Colour</italic>.</bold> Light red-brown, except apex of metasoma darker brown (Fig. <xref ref-type="fig" rid="F1">1a</xref>). Palpi and spurs pale yellow. Antenna and apical ovipositor sheath dark brown. Legs yellow except apical tarsomeres. Wing membrane hyaline, pterostigma yellow-brown, vein 1-SR, 1-M and 1-CU1 brown, other veins brown.</p><p><bold>Male.</bold> Unknown.</p></tp:treatment-sec><tp:treatment-sec sec-type="host" id="SECID0E6OAE"><title>Host.</title><p>Unknown.</p></tp:treatment-sec><tp:treatment-sec sec-type="material" id="SECID0EEPAE"><title>Material examined</title><p><bold>(<named-content xmlns:xlink="http://www.w3.org/1999/xlink" content-type="dwc:institutional_code" xlink:title="Natural History Museum, UK" xlink:href="http://grbio.org/institution/natural-history-museum-london" xlink:type="simple">NHMUK</named-content>). <italic>Holotype</italic></bold>: • 1♀, South Africa, Port St. John, Pondoland, RE Turner, 12–30.VI.1923, Brit. Mus 1923-363, No. NHMUK010639675. <bold><italic>Paratype</italic></bold>: • 1♀, same data except IX.1923, Brit. Mus 1923-510, No. NHMUK010639676.</p></tp:treatment-sec><tp:treatment-sec sec-type="distribution" id="SECID0EVPAE"><title>Distribution.</title><p>South Africa.</p></tp:treatment-sec><tp:treatment-sec sec-type="etymology" id="SECID0E1PAE"><title>Etymology.</title><p>The specific name “<italic>areolaris</italic>” refers to the propodeum with carinate-areolate elements medio-apically.</p></tp:treatment-sec><tp:treatment-sec sec-type="remarks" id="SECID0EKQAE"><title>Remarks.</title><p>This species is similar to the Neotropical species, <italic><tp:taxon-name><tp:taxon-name-part taxon-name-part-type="genus" reg="Centistidea">C.</tp:taxon-name-part><tp:taxon-name-part taxon-name-part-type="species" reg="vertus">vertus</tp:taxon-name-part></tp:taxon-name></italic> (Papp, 2013). Its peculiar propodeum is very rare in <tp:taxon-name><tp:taxon-name-part taxon-name-part-type="subfamily">Miracinae</tp:taxon-name-part></tp:taxon-name> with both median carina and areola present, but differs in the following: antenna slightly shorter than body length, with penultimate flagellomere 2.7 × longer than wide (antenna 1.2 × longer than body length, with penultimate flagellomere 4.0 × longer than wide in <italic><tp:taxon-name><tp:taxon-name-part taxon-name-part-type="genus" reg="Centistidea">C.</tp:taxon-name-part><tp:taxon-name-part taxon-name-part-type="species" reg="vertus">vertus</tp:taxon-name-part></tp:taxon-name></italic>); medio-posterior depressions on scutellum distinct in an enclosed oval margined line (absent in <italic><tp:taxon-name><tp:taxon-name-part taxon-name-part-type="genus" reg="Centistidea">C.</tp:taxon-name-part><tp:taxon-name-part taxon-name-part-type="species" reg="vertus">vertus</tp:taxon-name-part></tp:taxon-name></italic>); and T2 gradually wider basally (narrowly parallel-sided basally in <italic><tp:taxon-name><tp:taxon-name-part taxon-name-part-type="genus" reg="Centistidea">C.</tp:taxon-name-part><tp:taxon-name-part taxon-name-part-type="species" reg="vertus">vertus</tp:taxon-name-part></tp:taxon-name></italic>).</p></tp:treatment-sec></tp:taxon-treatment>
