# Supplementary material for: ﻿Afrotropical Centistidea Rohwer, 1914 (Hymenoptera, Braconidae) with description of four new species
Source: Zookeys. 2024 Oct 22;1216:83–100. doi: 10.3897/zookeys.1216.133127 (PMC11522742; doi:10.3897/zookeys.1216.133127)
Supplement: XML Treatment for Centistidea leucopterae [file zookeys.1216.133127-treatment3.xml]

<!DOCTYPE tp:taxon-treatment
  PUBLIC "-//TaxonX//DTD Taxonomic Treatment Publishing DTD v0 20100105//EN" "tax-treatment-NSO.dtd">
<tp:taxon-treatment xmlns:tp="http://www.plazi.org/taxpub"><tp:treatment-meta><kwd-group><label>Taxon classification</label><kwd>
                <named-content content-type="kingdom">Animalia</named-content>
              </kwd><kwd>
                <named-content content-type="order">Hymenoptera</named-content>
              </kwd><kwd>
                <named-content content-type="family">Braconidae</named-content>
              </kwd></kwd-group><mixed-citation publication-type="journal"><person-group><name><surname>Liu</surname><given-names>Zhen</given-names></name><name><surname>Polaszek</surname><given-names>Andrew</given-names></name></person-group><article-title>﻿Afrotropical <italic><tp:taxon-name><tp:taxon-name-part taxon-name-part-type="genus" reg="Centistidea">Centistidea</tp:taxon-name-part></tp:taxon-name></italic> Rohwer, 1914 (<tp:taxon-name><tp:taxon-name-part taxon-name-part-type="order">Hymenoptera</tp:taxon-name-part></tp:taxon-name>, <tp:taxon-name><tp:taxon-name-part taxon-name-part-type="family">Braconidae</tp:taxon-name-part></tp:taxon-name>) with description of four new species</article-title><source>Zookeys</source><day>22</day><month>10</month><year>2024</year><volume>1216</volume><fpage>83</fpage><lpage>100</lpage><pub-id pub-id-type="doi">10.3897/zookeys.1216.133127</pub-id></mixed-citation></tp:treatment-meta><tp:nomenclature><label>﻿</label><tp:taxon-name>
              <object-id xmlns:xlink="http://www.w3.org/1999/xlink" content-type="arpha" xlink:type="simple">E12DEC9F-0E40-5F4A-8CF2-537A146490DF</object-id>
              <tp:taxon-name-part taxon-name-part-type="genus" reg="Centistidea">Centistidea</tp:taxon-name-part>
              <tp:taxon-name-part taxon-name-part-type="species" reg="leucopterae">leucopterae</tp:taxon-name-part>
            </tp:taxon-name><tp:taxon-authority>(Wilkinson, 1936)</tp:taxon-authority><xref ref-type="fig" rid="F2">Fig. 2</xref><tp:nomenclature-citation-list><tp:nomenclature-citation><tp:taxon-name>
                  <tp:taxon-name-part taxon-name-part-type="genus" reg="Mirax">Mirax</tp:taxon-name-part>
                  <tp:taxon-name-part taxon-name-part-type="species" reg="leucopterae">leucopterae</tp:taxon-name-part>
                </tp:taxon-name><comment>Wilkinson, 1936: 385. Holotype in <named-content xmlns:xlink="http://www.w3.org/1999/xlink" content-type="dwc:institutional_code" xlink:title="Natural History Museum, UK" xlink:href="http://grbio.org/institution/natural-history-museum-london" xlink:type="simple">NHMUK</named-content>, examined.</comment></tp:nomenclature-citation><tp:nomenclature-citation><tp:taxon-name>
                  <tp:taxon-name-part taxon-name-part-type="genus" reg="Mirax">Mirax</tp:taxon-name-part>
                  <tp:taxon-name-part taxon-name-part-type="species" reg="leucopterae">leucopterae</tp:taxon-name-part>
                </tp:taxon-name><comment>: <xref ref-type="bibr" rid="B2">De Saeger 1944</xref>: 36; <xref ref-type="bibr" rid="B3">Decelle 1962</xref>: 189; <xref ref-type="bibr" rid="B7">Nixon 1965</xref>: 9; <xref ref-type="bibr" rid="B11">Shenefelt 1973</xref>: 678.</comment></tp:nomenclature-citation></tp:nomenclature-citation-list></tp:nomenclature><tp:treatment-sec sec-type="diagnosis" id="SECID0EZUAE"><title>Diagnosis.</title><p>Body length 1.5–2.0 mm, mostly black (Fig. <xref ref-type="fig" rid="F2">2a</xref>); head exceedingly minutely punctate, more densely so on the face than on the frons and vertex (Fig. <xref ref-type="fig" rid="F2">2b, c</xref>); ocelli in a small equilateral triangle which about the length to each eye; flagellum of female rather shorter, and of male rather longer, than body; mesoscutum and disc of scutellum (Fig. <xref ref-type="fig" rid="F2">2e</xref>) throughout regularly, minutely punctate; notauli very distinct on anterior declivity; scutellar sulcus greatly reduced; propodeum (Fig. <xref ref-type="fig" rid="F2">2h</xref>) with a very strong median longitudinal carina, which bifurcates at about the middle and forms a pair of very strong, diverging carinae, punctate and setiferous anterolaterally, impunctate elsewhere; vein r (Fig. <xref ref-type="fig" rid="F2">2g</xref>) emitted before middle of pterostigma; T1 long and narrow, broadened in apical half; T2 (Fig. <xref ref-type="fig" rid="F2">2l</xref>) entirely smooth except two or three minute punctures, membranous lateral basal areas with fine longitudinal aciculation; T3 with some minute punctures across apical third or fourth, otherwise almost throughout with fine longitudinal aciculation.</p><fig id="F2" position="float" orientation="portrait"><object-id xmlns:xlink="http://www.w3.org/1999/xlink" content-type="doi" xlink:type="simple">10.3897/zookeys.1216.133127.figure2</object-id><object-id xmlns:xlink="http://www.w3.org/1999/xlink" content-type="arpha" xlink:type="simple">C494A088-C969-5CD1-BFBA-EB3CE2639384</object-id><label>Figure 2.</label><caption><p><italic><tp:taxon-name><tp:taxon-name-part taxon-name-part-type="genus" reg="Centistidea">Centistidea</tp:taxon-name-part><tp:taxon-name-part taxon-name-part-type="species" reg="leucopterae">leucopterae</tp:taxon-name-part></tp:taxon-name></italic> (Wilkinson, 1936), female, holotype <bold>a</bold> habitus, lateral view <bold>b</bold> head dorsal view <bold>c</bold> head, frontal view <bold>d</bold> antenna <bold>e</bold> mesosoma, dorsal view <bold>f</bold> mesosoma, lateral view <bold>g</bold> wings <bold>h</bold> propodeum <bold>i</bold> scutellum <bold>j</bold> hind leg <bold>k</bold> ovipositor sheath <bold>l</bold> metasoma, dorsal view.</p></caption><graphic xmlns:xlink="http://www.w3.org/1999/xlink" xlink:href="zookeys-1216-083_article-133127__-g002.jpg" position="float" orientation="portrait" xlink:type="simple" id="oo_1158256.jpg"><uri content-type="original_file" xlink:type="simple">https://binary.pensoft.net/fig/1158256</uri></graphic></fig></tp:treatment-sec><tp:treatment-sec sec-type="material" id="SECID0EHXAE"><title>Material examined.</title><p><bold><italic>Holotype</italic></bold>: • 1♀, [Tanzania] Tanganyika T[erritory], Bukoba, Nyakato, AH Ritchie, 24.VIII.1935, ex <italic><tp:taxon-name><tp:taxon-name-part taxon-name-part-type="genus" reg="Leucoptera">Leucoptera</tp:taxon-name-part><tp:taxon-name-part taxon-name-part-type="species" reg="daricella">daricella</tp:taxon-name-part></tp:taxon-name></italic> on <italic><tp:taxon-name><tp:taxon-name-part taxon-name-part-type="genus" reg="Pavetta">Pavetta</tp:taxon-name-part><tp:taxon-name-part taxon-name-part-type="species" reg="ternifolia">ternifolia</tp:taxon-name-part></tp:taxon-name></italic>, type No. B.M.TYPE HYM. 3.C.1131, No. NHMUK010639681; <bold><italic>paratypes</italic></bold>: • 9♂♂, same data as holotype Nos. NHMUK010635732, 010639360, 010639353, 010639367, 010639480, 010639377, 010639403, 010639362, 010639384.</p></tp:treatment-sec><tp:treatment-sec sec-type="material" id="SECID0ELYAE"><title>Other materials.</title><p>• 3♀♀3♂♂, Madagascar, Fianarantsoa, 19.III.1968, C.I.E. A2287, ex <italic><tp:taxon-name><tp:taxon-name-part taxon-name-part-type="genus" reg="Leucoptera">Leucoptera</tp:taxon-name-part></tp:taxon-name></italic>, det. Nixon, 1968, Nos. NHMUK010639677 (2), 010639678 (2), 010639679 (2); • 3♀♀, Madagascar, Tulear Berenty 12 km, N.W. Amboasary, JS Noyes, MC Day, 5-15.V.1983, B.M.1983-201, Nos. NHMUK010639735, 010639730, 010639744; • 1♀, Kenya, Diani Beach, VII.1951, NLH Krauss, B.M.1951-541, No. NHMUK010639745; • 1♀, South Africa, Port St. John, Pondoland, 25-31.III.1923, RE Tuner, Brit.Mus. 1923-241, No. NHMUK010639726; • 1♀3♂♂, Zimbabwe Chipinga Dist., Masasimn, 20.VII.1990, ex larvae of <italic><tp:taxon-name><tp:taxon-name-part taxon-name-part-type="genus" reg="Leucoptera">Leucoptera</tp:taxon-name-part><tp:taxon-name-part taxon-name-part-type="species" reg="meyricki">meyricki</tp:taxon-name-part></tp:taxon-name></italic>, IIE 21643, det. AK Walker, 1991, No. NHMUK010639680.</p></tp:treatment-sec><tp:treatment-sec sec-type="host" id="SECID0EDZAE"><title>Host.</title><p><italic><tp:taxon-name><tp:taxon-name-part taxon-name-part-type="genus" reg="Crobylophora">Crobylophora</tp:taxon-name-part><tp:taxon-name-part taxon-name-part-type="species" reg="daricella">daricella</tp:taxon-name-part></tp:taxon-name></italic> [<italic><tp:taxon-name><tp:taxon-name-part taxon-name-part-type="genus" reg="Pavetta">Pavetta</tp:taxon-name-part><tp:taxon-name-part taxon-name-part-type="species" reg="ternifolia">ternifolia</tp:taxon-name-part></tp:taxon-name></italic>], <italic><tp:taxon-name><tp:taxon-name-part taxon-name-part-type="genus" reg="Leucoptera">Leucoptera</tp:taxon-name-part></tp:taxon-name></italic> sp. [<italic><tp:taxon-name><tp:taxon-name-part taxon-name-part-type="genus" reg="Cremaspora">Cremaspora</tp:taxon-name-part></tp:taxon-name></italic>, <italic><tp:taxon-name><tp:taxon-name-part taxon-name-part-type="genus" reg="Cremaspora">Cremaspora</tp:taxon-name-part><tp:taxon-name-part taxon-name-part-type="species" reg="hirsutus">hirsutus</tp:taxon-name-part></tp:taxon-name></italic>, <italic>pavetta</italic>], <italic><tp:taxon-name><tp:taxon-name-part taxon-name-part-type="genus" reg="Leucoptera">Leucoptera</tp:taxon-name-part><tp:taxon-name-part taxon-name-part-type="species" reg="coffeella">coffeella</tp:taxon-name-part></tp:taxon-name></italic>, and <italic><tp:taxon-name><tp:taxon-name-part taxon-name-part-type="genus" reg="Leucoptera">Leucoptera</tp:taxon-name-part><tp:taxon-name-part taxon-name-part-type="species" reg="coma">coma</tp:taxon-name-part></tp:taxon-name></italic> (<xref ref-type="bibr" rid="B15">Yu et al. 2016</xref>; <xref ref-type="bibr" rid="B3">Decelle 1962</xref>).</p></tp:treatment-sec><tp:treatment-sec sec-type="distribution" id="SECID0EY2AE"><title>Distribution.</title><p>New records for Kenya, Madagascar, South Africa, Zimbabwe; Democratic Republic of Congo, Tanzania.</p></tp:treatment-sec><ref-list><ref id="B2"><mixed-citation xmlns:xlink="http://www.w3.org/1999/xlink" xlink:type="simple"><person-group><name name-style="western"><surname>de Saeger</surname><given-names>H</given-names></name></person-group> (<year>1944</year>) <article-title><tp:taxon-name><tp:taxon-name-part taxon-name-part-type="subfamily">Microgastrinae</tp:taxon-name-part></tp:taxon-name> (<tp:taxon-name><tp:taxon-name-part taxon-name-part-type="order">Hymenoptera</tp:taxon-name-part></tp:taxon-name>: <tp:taxon-name><tp:taxon-name-part taxon-name-part-type="suborder">Apocrita</tp:taxon-name-part></tp:taxon-name>). Exploration du parc National Albert: Mission G.F.</article-title><source>de Witte</source><volume>47</volume>: <fpage>1</fpage>–<lpage>342</lpage>.</mixed-citation></ref><ref id="B3"><mixed-citation xmlns:xlink="http://www.w3.org/1999/xlink" xlink:type="simple"><person-group><name name-style="western"><surname>Decelle</surname><given-names>J</given-names></name></person-group> (<year>1962</year>) <article-title>The leaf-miner of robusta coffee, <italic><tp:taxon-name><tp:taxon-name-part taxon-name-part-type="genus">Leucoptera</tp:taxon-name-part><tp:taxon-name-part taxon-name-part-type="species">coma</tp:taxon-name-part></tp:taxon-name></italic>.</article-title><source><tp:taxon-name><tp:taxon-name-part taxon-name-part-type="above-genus">Parasitica</tp:taxon-name-part></tp:taxon-name></source><volume>18</volume>(<issue>3</issue>): <fpage>177</fpage>–<lpage>198</lpage>.</mixed-citation></ref><ref id="B7"><mixed-citation xmlns:xlink="http://www.w3.org/1999/xlink" xlink:type="simple"><person-group><name name-style="western"><surname>Nixon</surname><given-names>GEJ</given-names></name></person-group> (<year>1965</year>) <article-title>A reclassification of the tribe <tp:taxon-name><tp:taxon-name-part taxon-name-part-type="tribe">Microgasterini</tp:taxon-name-part></tp:taxon-name> (<tp:taxon-name><tp:taxon-name-part taxon-name-part-type="order">Hymenoptera</tp:taxon-name-part></tp:taxon-name>: <tp:taxon-name><tp:taxon-name-part taxon-name-part-type="family">Braconidae</tp:taxon-name-part></tp:taxon-name>).</article-title><source>Bulletin of the British Museum (Natural History) Entomology Supplement</source><volume>2</volume>: <fpage>1</fpage>–<lpage>284</lpage>. <ext-link xlink:href="10.5962/p.144036" ext-link-type="doi" xlink:type="simple">https://doi.org/10.5962/p.144036</ext-link></mixed-citation></ref><ref id="B11"><mixed-citation xmlns:xlink="http://www.w3.org/1999/xlink" xlink:type="simple"><person-group><name name-style="western"><surname>Shenefelt</surname><given-names>RD</given-names></name></person-group> (<year>1973</year>) <tp:taxon-name><tp:taxon-name-part taxon-name-part-type="family">Braconidae</tp:taxon-name-part></tp:taxon-name> 5, <tp:taxon-name><tp:taxon-name-part taxon-name-part-type="subfamily">Microgastrinae</tp:taxon-name-part></tp:taxon-name> and <tp:taxon-name><tp:taxon-name-part taxon-name-part-type="subfamily">Ichneutinae</tp:taxon-name-part></tp:taxon-name>. In: van der Vecht J, Shenefelt RD (Eds) Hymenopterorum Catalogus, Part 9, 669–812.</mixed-citation></ref><ref id="B15"><mixed-citation xmlns:xlink="http://www.w3.org/1999/xlink" xlink:type="simple"><person-group><name name-style="western"><surname>Yu</surname><given-names>DS</given-names></name><name name-style="western"><surname>van Achterberg</surname><given-names>C</given-names></name><name name-style="western"><surname>Horstmann</surname><given-names>K</given-names></name></person-group> (<year>2016</year>) World <tp:taxon-name><tp:taxon-name-part taxon-name-part-type="superfamily">Ichneumonoidea</tp:taxon-name-part></tp:taxon-name> 2015. Taxonomy, Biology, Morphology and Distribution. Nepean, Ottawa, Canada. [database on flash-drive]</mixed-citation></ref></ref-list></tp:taxon-treatment>
