# Supplementary material for: ﻿Afrotropical Centistidea Rohwer, 1914 (Hymenoptera, Braconidae) with description of four new species
Source: Zookeys. 2024 Oct 22;1216:83–100. doi: 10.3897/zookeys.1216.133127 (PMC11522742; doi:10.3897/zookeys.1216.133127)
Supplement: XML Treatment for Centistidea linearis [file zookeys.1216.133127-treatment4.xml]

<!DOCTYPE tp:taxon-treatment
  PUBLIC "-//TaxonX//DTD Taxonomic Treatment Publishing DTD v0 20100105//EN" "tax-treatment-NSO.dtd">
<tp:taxon-treatment xmlns:tp="http://www.plazi.org/taxpub"><tp:treatment-meta><kwd-group><label>Taxon classification</label><kwd>
                <named-content content-type="kingdom">Animalia</named-content>
              </kwd><kwd>
                <named-content content-type="order">Hymenoptera</named-content>
              </kwd><kwd>
                <named-content content-type="family">Braconidae</named-content>
              </kwd></kwd-group><mixed-citation publication-type="journal"><person-group><name><surname>Liu</surname><given-names>Zhen</given-names></name><name><surname>Polaszek</surname><given-names>Andrew</given-names></name></person-group><article-title>﻿Afrotropical <italic><tp:taxon-name><tp:taxon-name-part taxon-name-part-type="genus" reg="Centistidea">Centistidea</tp:taxon-name-part></tp:taxon-name></italic> Rohwer, 1914 (<tp:taxon-name><tp:taxon-name-part taxon-name-part-type="order">Hymenoptera</tp:taxon-name-part></tp:taxon-name>, <tp:taxon-name><tp:taxon-name-part taxon-name-part-type="family">Braconidae</tp:taxon-name-part></tp:taxon-name>) with description of four new species</article-title><source>Zookeys</source><day>22</day><month>10</month><year>2024</year><volume>1216</volume><fpage>83</fpage><lpage>100</lpage><pub-id pub-id-type="doi">10.3897/zookeys.1216.133127</pub-id></mixed-citation></tp:treatment-meta><tp:nomenclature><label>﻿</label><tp:taxon-name>
              <object-id xmlns:xlink="http://www.w3.org/1999/xlink" content-type="arpha" xlink:type="simple">35CDA258-4BDF-5A3B-A82C-084086F4E380</object-id>
              <tp:taxon-name-part taxon-name-part-type="genus" reg="Centistidea">Centistidea</tp:taxon-name-part>
              <tp:taxon-name-part taxon-name-part-type="species" reg="linearis">linearis</tp:taxon-name-part>
              <object-id xmlns:xlink="http://www.w3.org/1999/xlink" content-type="zoobank" xlink:type="simple">https://zoobank.org/AB062463-62D2-4E1B-9483-8F2076BD8851</object-id>
            </tp:taxon-name><tp:taxon-authority>Liu &amp; Polaszek</tp:taxon-authority><tp:taxon-status xmlns:xlink="http://www.w3.org/1999/xlink" xlink:type="simple">sp. nov.</tp:taxon-status><xref ref-type="fig" rid="F3">Fig. 3</xref></tp:nomenclature><tp:treatment-sec sec-type="diagnosis" id="SECID0EL4AE"><title>Diagnosis.</title><p>Body length 2.6 mm, dark brown; head 1.7 × as wide as long, 1.5 × wider than mesoscutum; eyes 2.0 × longer than temple in dorsal view; temple slightly shiny, small setose punctures with transverse wrinkles in between, not constricted behind eyes in dorsal view; distance between fore and a hind ocellus 1.5 × longer than minor axis of a hind ocellus, <abbrev xmlns:xlink="http://www.w3.org/1999/xlink" xlink:title="postocellar line" id="ABBRID0ER4AE" xlink:type="simple">POL</abbrev>:<abbrev xmlns:xlink="http://www.w3.org/1999/xlink" xlink:title="ocellar diameter" id="ABBRID0EV4AE" xlink:type="simple">OD</abbrev>:<abbrev xmlns:xlink="http://www.w3.org/1999/xlink" xlink:title="ocular-ocellar line" id="ABBRID0EZ4AE" xlink:type="simple">OOL</abbrev> = 1.3:1.0:3.1; clypeus 1.6 × wider than medial length, weakly defined punctate; antenna 1.2 × longer than body length, with 1<sup>st</sup>, 2<sup>nd</sup>, penultimate and ultimate flagellomeres 5.2, 4.9, 4.1 and 4.3 × longer than wide, 1<sup>st</sup> about as long as 2<sup>nd</sup>; mesoscutum with superficial and extremely small punctures, intervals with extremely fine wrinkles, notauli obvious, crenulated near to anterior 1/2; scutellar sulcus slightly curved, indistinctly crenulated; medio-posterior depressions of scutellum large and oblong, interval 3/4 of depression diameter; propodeum with distinct median carinae reaching beyond weak defined costulae, anterior parts with indistinct punctures anteriorly except wrinkles elsewhere as posterior parts, anterior part 2.8 × longer than median length of metanotum; vein 1-R1 0.3 of length of pterostigma; T1 2.8 × longer than its maximum width; T2 2.6 × wider than median length; T3 1.7 × longer than T2.</p></tp:treatment-sec><tp:treatment-sec sec-type="description" id="SECID0EF5AE"><title>Description.</title><p><bold>Female.</bold> Body length 2.6 mm, fore wing length 2.6 mm (Fig. <xref ref-type="fig" rid="F3">3a</xref>).</p><fig id="F3" position="float" orientation="portrait"><object-id xmlns:xlink="http://www.w3.org/1999/xlink" content-type="doi" xlink:type="simple">10.3897/zookeys.1216.133127.figure3</object-id><object-id xmlns:xlink="http://www.w3.org/1999/xlink" content-type="arpha" xlink:type="simple">0EB41C36-74D8-59AE-8F0E-A71BDE8CE521</object-id><label>Figure 3.</label><caption><p><italic><tp:taxon-name><tp:taxon-name-part taxon-name-part-type="genus" reg="Centistidea">Centistidea</tp:taxon-name-part><tp:taxon-name-part taxon-name-part-type="species" reg="linearis">linearis</tp:taxon-name-part></tp:taxon-name></italic> Liu &amp; Polaszek, sp. nov., female, holotype <bold>a</bold> habitus, lateral view <bold>b</bold> head, dorsal view <bold>c</bold> head, frontal view <bold>d</bold> antenna <bold>e</bold> mesosoma, dorsal view <bold>f</bold> mesosoma, lateral view <bold>g</bold> fore wing <bold>h</bold> hind wing <bold>i</bold> propodeum <bold>j</bold> ovipositor sheath <bold>k</bold> hind leg <bold>l</bold> T1–T3, dorsal view.</p></caption><graphic xmlns:xlink="http://www.w3.org/1999/xlink" xlink:href="zookeys-1216-083_article-133127__-g003.jpg" position="float" orientation="portrait" xlink:type="simple" id="oo_1158257.jpg"><uri content-type="original_file" xlink:type="simple">https://binary.pensoft.net/fig/1158257</uri></graphic></fig><p><bold><italic>Head</italic>.</bold> Transverse in dorsal view, 1.7 × as wide as long, 1.5 × wider than mesoscutum. Eyes 2.0 × longer than temple in dorsal view (Fig. <xref ref-type="fig" rid="F3">3b</xref>). Temple a little shiny, with small setose punctures and with transverse wrinkles in between, not constricted behind eyes in dorsal view. Ocelli small, distance between fore and a hind ocellus 1.5 × longer than minor axis of a hind ocellus, <abbrev xmlns:xlink="http://www.w3.org/1999/xlink" xlink:title="postocellar line" id="ABBRID0ENAAG" xlink:type="simple">POL</abbrev>:<abbrev xmlns:xlink="http://www.w3.org/1999/xlink" xlink:title="ocellar diameter" id="ABBRID0ERAAG" xlink:type="simple">OD</abbrev>:<abbrev xmlns:xlink="http://www.w3.org/1999/xlink" xlink:title="ocular-ocellar line" id="ABBRID0EVAAG" xlink:type="simple">OOL</abbrev> = 1.3:1.0:3.1. Frons flat and nearly polished except extremely fine transverse wrinkles. Vertex between eye and hind ocellus shiny and sculptured as temple. Face (Fig. <xref ref-type="fig" rid="F3">3c</xref>) shiny, with fine setose punctures, indistinctly convex medially, transverse, 1.3 × wider than high. Clypeus 1.6 × wider than medial length, weakly defined punctate. Length of malar space as long as basal width of mandible. Antenna (Fig. <xref ref-type="fig" rid="F3">3d</xref>) 1.2 × longer than body length, with scape, pedicel and 1<sup>st</sup>, 2<sup>nd</sup>, penultimate and ultimate flagellomeres 2.0, 1.7, 5.2, 4.9, 4.1 and 4.3 × longer than wide, 1<sup>st</sup> about as long as 2<sup>nd</sup>, flagellomeres gradually shortened to apex.</p><p><bold><italic>Mesosoma</italic>.</bold> Length:width:height = 10:4.2:6.3. Mesoscutum (Fig. <xref ref-type="fig" rid="F3">3e</xref>) shiny with superficial and extremely small punctures, intervals with extremely fine wrinkles, notauli distinct, crenulated near to anterior 1/2. Scutellar sulcus slightly curved, indistinctly crenulated. Scutellum strongly shiny, sculptured as mesoscutum, medio-posterior depressions large and oblong, widely separated, interval 3/4 of depression diameter). Propodeum (Fig. <xref ref-type="fig" rid="F3">3i</xref>) shiny, with distinct median carinae reaching beyond weakly defined costulae, anterior parts with indistinct punctures anteriorly except wrinkles elsewhere as posterior parts, anterior part 2.8 × longer than median length of metanotum. Mesopleuron (Fig. <xref ref-type="fig" rid="F3">3f</xref>) highly polished, impunctate.</p><p><bold><italic>Legs</italic>.</bold> Hind femur (Fig. <xref ref-type="fig" rid="F3">3k</xref>) 3.3 × as long as its widest part. Length of hind femur:tibia:basitarsus = 1.5:1.9:1.0. Basitarsus of hind leg 0.9 × as long as tarsomeres 2–5.</p><p><bold><italic>Wings</italic>.</bold> Fore wing (Fig. <xref ref-type="fig" rid="F3">3g</xref>): pterostigma, 2.6 × as long as its widest part; vein 1-R1 0.3 length of pterostigma; vein r:2-SR:2-M = 1.0:5.5:2.3, 1-SR:1-M = 1.0:4.1, 1-CU1:2-CU1 = 1.0:1.7; first discal cell of fore wing nearly 1.2 × wider than high. Hind wing (Fig. <xref ref-type="fig" rid="F3">3h</xref>): vein M+CU:1-M:r-m = 2.0:2.2:1.0.</p><p><bold><italic>Metasoma</italic>.</bold> Indistinctly longer than mesosoma. T1 (Fig. <xref ref-type="fig" rid="F3">3l</xref>) highly polished, spatula-shaped, 2.8 × longer than its maximum width, distinctly narrowed anterior-medially. T2 transverse, 2.6 × wider than median length. T3 1.7 × longer than T2, weakly longitudinally striate. Hypopygium shorter than length of metasoma. Ovipositor sheath (Fig. <xref ref-type="fig" rid="F3">3j</xref>) 0.8 length of hind basitarsus, with long and dense setae apically.</p><p><bold><italic>Colour</italic>.</bold> Dark brown, except metasoma more or less brown dorsally (Fig. <xref ref-type="fig" rid="F3">3a</xref>). Palpi and spurs pale yellow. Antenna and apical ovipositor sheath dark brown. Legs yellow to yellow-brown on all tarsi and hind tibia. Wing membrane hyaline, pterostigma brown, vein r, 2-SR, 1-SR, 1-M and 1-CU1 darker brown, other veins brown.</p><p><bold>Male.</bold> Unknown.</p></tp:treatment-sec><tp:treatment-sec sec-type="host" id="SECID0EUDAG"><title>Host.</title><p>Unknown.</p></tp:treatment-sec><tp:treatment-sec sec-type="material" id="SECID0EZDAG"><title>Material examined</title><p><bold>(<named-content xmlns:xlink="http://www.w3.org/1999/xlink" content-type="dwc:institutional_code" xlink:title="Natural History Museum, UK" xlink:href="http://grbio.org/institution/natural-history-museum-london" xlink:type="simple">NHMUK</named-content>). <italic>Holotype</italic></bold>: • 1♀, Cameroon, Nkoémvon, D. Jackson, VII–VIII.1979, No. NHMUK010639762.</p></tp:treatment-sec><tp:treatment-sec sec-type="distribution" id="SECID0EHEAG"><title>Distribution.</title><p>Cameroon.</p></tp:treatment-sec><tp:treatment-sec sec-type="etymology" id="SECID0EMEAG"><title>Etymology.</title><p>The specific name “<italic><tp:taxon-name><tp:taxon-name-part taxon-name-part-type="genus" reg="Centistidea"/><tp:taxon-name-part taxon-name-part-type="species" reg="linearis">linearis</tp:taxon-name-part></tp:taxon-name></italic>” derives from the Latin, referring to the fine wrinkles on head and mesosoma.</p></tp:treatment-sec><tp:treatment-sec sec-type="remarks" id="SECID0E3EAG"><title>Remarks.</title><p>This species is similar to <italic><tp:taxon-name><tp:taxon-name-part taxon-name-part-type="genus" reg="Centistidea">C.</tp:taxon-name-part><tp:taxon-name-part taxon-name-part-type="species" reg="africana">africana</tp:taxon-name-part></tp:taxon-name></italic> but differs in the following: antenna 1.3 × longer than body (antenna shorter than body in <italic><tp:taxon-name><tp:taxon-name-part taxon-name-part-type="genus" reg="Centistidea">C.</tp:taxon-name-part><tp:taxon-name-part taxon-name-part-type="species" reg="africana">africana</tp:taxon-name-part></tp:taxon-name></italic>); medio-posterior depressions on scutellum oblong, far away from each other, interval 3/4 of depression diameter (oval and close to each other in <italic><tp:taxon-name><tp:taxon-name-part taxon-name-part-type="genus" reg="Centistidea">C.</tp:taxon-name-part><tp:taxon-name-part taxon-name-part-type="species" reg="africana">africana</tp:taxon-name-part></tp:taxon-name></italic>); and scutellar sulcus indistinctly crenulated (not crenulated or concave in <italic><tp:taxon-name><tp:taxon-name-part taxon-name-part-type="genus" reg="Centistidea">C.</tp:taxon-name-part><tp:taxon-name-part taxon-name-part-type="species" reg="africana">africana</tp:taxon-name-part></tp:taxon-name></italic>).</p></tp:treatment-sec></tp:taxon-treatment>
