# Supplementary material for: ﻿Afrotropical Centistidea Rohwer, 1914 (Hymenoptera, Braconidae) with description of four new species
Source: Zookeys. 2024 Oct 22;1216:83–100. doi: 10.3897/zookeys.1216.133127 (PMC11522742; doi:10.3897/zookeys.1216.133127)
Supplement: XML Treatment for Centistidea longipedes [file zookeys.1216.133127-treatment5.xml]

<!DOCTYPE tp:taxon-treatment
  PUBLIC "-//TaxonX//DTD Taxonomic Treatment Publishing DTD v0 20100105//EN" "tax-treatment-NSO.dtd">
<tp:taxon-treatment xmlns:tp="http://www.plazi.org/taxpub"><tp:treatment-meta><kwd-group><label>Taxon classification</label><kwd>
                <named-content content-type="kingdom">Animalia</named-content>
              </kwd><kwd>
                <named-content content-type="order">Hymenoptera</named-content>
              </kwd><kwd>
                <named-content content-type="family">Braconidae</named-content>
              </kwd></kwd-group><mixed-citation publication-type="journal"><person-group><name><surname>Liu</surname><given-names>Zhen</given-names></name><name><surname>Polaszek</surname><given-names>Andrew</given-names></name></person-group><article-title>﻿Afrotropical <italic><tp:taxon-name><tp:taxon-name-part taxon-name-part-type="genus" reg="Centistidea">Centistidea</tp:taxon-name-part></tp:taxon-name></italic> Rohwer, 1914 (<tp:taxon-name><tp:taxon-name-part taxon-name-part-type="order">Hymenoptera</tp:taxon-name-part></tp:taxon-name>, <tp:taxon-name><tp:taxon-name-part taxon-name-part-type="family">Braconidae</tp:taxon-name-part></tp:taxon-name>) with description of four new species</article-title><source>Zookeys</source><day>22</day><month>10</month><year>2024</year><volume>1216</volume><fpage>83</fpage><lpage>100</lpage><pub-id pub-id-type="doi">10.3897/zookeys.1216.133127</pub-id></mixed-citation></tp:treatment-meta><tp:nomenclature><label>﻿</label><tp:taxon-name>
              <object-id xmlns:xlink="http://www.w3.org/1999/xlink" content-type="arpha" xlink:type="simple">A3DEFBBE-ACB2-56C1-BFD9-A1E2D859AA0F</object-id>
              <tp:taxon-name-part taxon-name-part-type="genus" reg="Centistidea">Centistidea</tp:taxon-name-part>
              <tp:taxon-name-part taxon-name-part-type="species" reg="longipedes">longipedes</tp:taxon-name-part>
              <object-id xmlns:xlink="http://www.w3.org/1999/xlink" content-type="zoobank" xlink:type="simple">https://zoobank.org/3164ADDF-C71B-4EB8-BB2A-A719EE211873</object-id>
            </tp:taxon-name><tp:taxon-authority>Liu &amp; Polaszek</tp:taxon-authority><tp:taxon-status xmlns:xlink="http://www.w3.org/1999/xlink" xlink:type="simple">sp. nov.</tp:taxon-status><xref ref-type="fig" rid="F4">Fig. 4</xref></tp:nomenclature><tp:treatment-sec sec-type="diagnosis" id="SECID0E3HAG"><title>Diagnosis.</title><p>Body length 2.2 mm, dark brown; head 1.7 × as wide as long, 1.3 × wider than mesoscutum; eyes 1.5 × longer than temple in dorsal view; temple with transverse wrinkles in between, not constricted behind eyes in dorsal view; distance between fore and a hind ocellus 1.2 × longer than minor axis of a hind ocellus, <abbrev xmlns:xlink="http://www.w3.org/1999/xlink" xlink:title="postocellar line" id="ABBRID0ECIAG" xlink:type="simple">POL</abbrev>:<abbrev xmlns:xlink="http://www.w3.org/1999/xlink" xlink:title="ocellar diameter" id="ABBRID0EGIAG" xlink:type="simple">OD</abbrev>:<abbrev xmlns:xlink="http://www.w3.org/1999/xlink" xlink:title="ocular-ocellar line" id="ABBRID0EKIAG" xlink:type="simple">OOL</abbrev> = 1.2:1.0:3.2; frons flat and nearly polished except extremely fine transverse wrinkles; vertex between eye and hind ocellus shiny and sculptured as temple; face shiny, with extremely fine setose punctures, indistinctly convex medially, transverse, 1.4 × wider than high; clypeus 2.2 × wider than medial length, nearly polished; antenna 1.2 × longer than body length, with 1<sup>st</sup>, 2<sup>nd</sup>, penultimate and ultimate flagellomeres 6.3, 6.7, 3.8, and 4.6 × longer than wide, 1<sup>st</sup> 1.1 × longer than 2<sup>nd</sup>; mesoscutum with superficial and extremely small punctures, intervals with extremely fine wrinkles, notauli obvious, crenulated to anterior 1/3; scutellar sulcus straight and crenulated; medio-posterior depressions on scutellum large and oblong, virtually touching each other; propodeum with distinct median carinae just reach costulae, anterior parts with indistinct punctures and several short rugae alongside median carinae, 2.5 × longer than median length of metanotum, posterior parts polished; hind leg extremely long, 2.6 × than metasoma; pterostigma narrow, 3.7 × as long as its widest part; vein 1-R1 0.3 of length of pterostigma; T1 poorly defined, 2.8 × longer than its maximum width; T2 1.2 × wider than median length; T3 0.9 × length of T2, not longitudinally striate.</p></tp:treatment-sec><tp:treatment-sec sec-type="description" id="SECID0EWIAG"><title>Description.</title><p><bold>Male.</bold> Body length 2.2 mm, fore wing length 2.6 mm (Fig. <xref ref-type="fig" rid="F4">4a</xref>).</p><fig id="F4" position="float" orientation="portrait"><object-id xmlns:xlink="http://www.w3.org/1999/xlink" content-type="doi" xlink:type="simple">10.3897/zookeys.1216.133127.figure4</object-id><object-id xmlns:xlink="http://www.w3.org/1999/xlink" content-type="arpha" xlink:type="simple">E18B35AC-6132-553E-9223-BC8CC53308B8</object-id><label>Figure 4.</label><caption><p><italic><tp:taxon-name><tp:taxon-name-part taxon-name-part-type="genus" reg="Centistidea">Centistidea</tp:taxon-name-part><tp:taxon-name-part taxon-name-part-type="species" reg="longipedes">longipedes</tp:taxon-name-part></tp:taxon-name></italic> Liu &amp; Polaszek, sp. nov., male, holotype <bold>a</bold> habitus, lateral view <bold>b</bold> head, dorsal view <bold>c</bold> head, frontal view <bold>d</bold> antenna <bold>e</bold> mesosoma, dorsal view <bold>f</bold> mesosoma, lateral view <bold>g</bold> fore wing <bold>h</bold> hind wing <bold>i</bold> hind leg <bold>j</bold> propodeum and T1 <bold>k</bold> metasoma, dorsal view.</p></caption><graphic xmlns:xlink="http://www.w3.org/1999/xlink" xlink:href="zookeys-1216-083_article-133127__-g004.jpg" position="float" orientation="portrait" xlink:type="simple" id="oo_1158258.jpg"><uri content-type="original_file" xlink:type="simple">https://binary.pensoft.net/fig/1158258</uri></graphic></fig><p><bold><italic>Head</italic>.</bold> Transverse in dorsal view, 1.7 × as wide as long, 1.3 × wider than mesoscutum. Eyes 1.5 × longer than temple in dorsal view (Fig. <xref ref-type="fig" rid="F4">4b</xref>). Temple slightly shiny, small setose punctures with transverse wrinkles in between, not constricted behind eyes in dorsal view. Ocelli small, distance between fore and a hind ocellus 1.2 × longer than minor axis of a hind ocellus, <abbrev xmlns:xlink="http://www.w3.org/1999/xlink" xlink:title="postocellar line" id="ABBRID0E2KAG" xlink:type="simple">POL</abbrev>:<abbrev xmlns:xlink="http://www.w3.org/1999/xlink" xlink:title="ocellar diameter" id="ABBRID0E6KAG" xlink:type="simple">OD</abbrev>:<abbrev xmlns:xlink="http://www.w3.org/1999/xlink" xlink:title="ocular-ocellar line" id="ABBRID0EDLAG" xlink:type="simple">OOL</abbrev> = 1.2:1.0:3.2. Frons flat and nearly polished except extremely fine transverse wrinkles. Vertex between eye and hind ocellus shiny and sculptured as temple. Face (Fig. <xref ref-type="fig" rid="F4">4c</xref>) shiny, with extremely fine setose punctures, indistinctly convex medially, transverse, 1.4 × wider than high. Clypeus 2.2 × wider than medial length, nearly polished. Length of malar space 1.6 × basal width of mandible. Antenna (Fig. <xref ref-type="fig" rid="F4">4d</xref>) 1.2 × longer than body length, with scape, pedicel and 1<sup>st</sup>, 2<sup>nd</sup>, penultimate and ultimate flagellomeres 2.3, 1.9, 6.3, 6.7, 3.8 and 4.6 × longer than wide, 1<sup>st</sup> 1.1 × longer than 2<sup>nd</sup>, flagellomeres gradually shortened to apex.</p><p><bold><italic>Mesosoma</italic>.</bold> Length:width:height = 10:4.6:6.5. Mesoscutum (Fig. <xref ref-type="fig" rid="F4">4e</xref>) shiny with superficial and extremely small punctures, intervals with extremely fine wrinkles, notauli obvious, crenulated to anterior 1/3. Scutellar sulcus slightly curved, crenulated. Scutellum shiny, sculptured as mesoscutum, medio-posterior depressions large and oblong, virtually touching each other. Propodeum (Fig. <xref ref-type="fig" rid="F4">4j</xref>) highly shiny, with distinct median carinae just reaching costulae, anterior parts with indistinct punctures and several short rugae alongside median carinae, 2.5 × longer than median length of metanotum, posterior parts polished. Mesopleuron (Fig. <xref ref-type="fig" rid="F4">4f</xref>) highly polished, impunctate.</p><p><bold><italic>Legs</italic>.</bold> Hind leg (Fig. <xref ref-type="fig" rid="F4">4i</xref>) remarkedly long, 2.6 × than metasoma. Hind femur 4.1 × as long as its widest part. Length of hind femur:tibia:basitarsus = 2.2:3.2:1.0. Basitarsus of hind leg 0.6 × as long as tarsomeres 2–5.</p><p><bold><italic>Wings</italic>.</bold> Fore wing (Fig. <xref ref-type="fig" rid="F4">4g</xref>): pterostigma narrow, 3.7 × as long as its widest part; vein 1-R1 0.3 of length of pterostigma; vein r:2-SR:2-M = 1.0:5.3:3.4, 1-SR:1-M = 1.0:4.0, 1-CU1:2-CU1 = 1.0:2.2; first discal cell of fore wing nearly 1/5 wider than high. Hind wing (Fig. <xref ref-type="fig" rid="F4">4h</xref>): vein M+CU:1M:1r-m = 1.5:1.9:1.0.</p><p><bold><italic>Metasoma</italic>.</bold> Indistinctly longer than mesosoma. T1 (Fig. <xref ref-type="fig" rid="F4">4k</xref>) highly polished, poorly defined, spatula-shaped, 2.8 × longer than its maximum width, distinctly narrowed anterior-medially. T2 1.2 × wider than median length; T3 0.9 × length of T2, smooth without longitudinal striae.</p><p><bold><italic>Colour</italic>.</bold> Dark brown (Fig. <xref ref-type="fig" rid="F4">4a</xref>). Palpi and spurs honey yellow. Antenna dark brown. Legs yellow, except apical 1/3 of hind tibia and hind tarsus brown. Wing membrane hyaline, pterostigma yellow-brown, vein r, 2-SR, 1-SR, 1-M and 1-CU1 yellow-brown, other veins pale.</p><p><bold>Female.</bold> Unknown.</p></tp:treatment-sec><tp:treatment-sec sec-type="host" id="SECID0E5NAG"><title>Host.</title><p>Unknown.</p></tp:treatment-sec><tp:treatment-sec sec-type="material" id="SECID0EDOAG"><title>Material examined</title><p><bold>(<named-content xmlns:xlink="http://www.w3.org/1999/xlink" content-type="dwc:institutional_code" xlink:title="Natural History Museum, UK" xlink:href="http://grbio.org/institution/natural-history-museum-london" xlink:type="simple">NHMUK</named-content>). <italic>Holotype</italic></bold>: • 1♂, Cameroon, Mt Cameroon, Mann’s Quelle (2256 m), M Steele, 4.II.1932, B.M.1934-240, No. NHMUK010639754. <bold><italic>Paratype</italic></bold>: • 1♂, Uganda, Ruwenzori Range, Bigo (3475 m), DS Fletcher, 20–22.VII.1952, No. NHMUK010639740.</p></tp:treatment-sec><tp:treatment-sec sec-type="distribution" id="SECID0EUOAG"><title>Distribution.</title><p>Cameroon, Uganda.</p></tp:treatment-sec><tp:treatment-sec sec-type="etymology" id="SECID0EZOAG"><title>Etymology.</title><p>The specific name “<italic><tp:taxon-name><tp:taxon-name-part taxon-name-part-type="genus" reg="Centistidea"/><tp:taxon-name-part taxon-name-part-type="species" reg="longipedes">longipedes</tp:taxon-name-part></tp:taxon-name></italic>” derives from Latin, referring to the extremely long hind legs.</p></tp:treatment-sec><tp:treatment-sec sec-type="remarks" id="SECID0EJPAG"><title>Remarks.</title><p>This species is similar to <italic><tp:taxon-name><tp:taxon-name-part taxon-name-part-type="genus" reg="Centistidea">C.</tp:taxon-name-part><tp:taxon-name-part taxon-name-part-type="species" reg="leucopterae">leucopterae</tp:taxon-name-part></tp:taxon-name></italic> (Wilkinson, 1936) but differs in the following: temple not constricted behind eyes in dorsal view (distinctly constricted in <italic><tp:taxon-name><tp:taxon-name-part taxon-name-part-type="genus" reg="Centistidea">C.</tp:taxon-name-part><tp:taxon-name-part taxon-name-part-type="species" reg="leucopterae">leucopterae</tp:taxon-name-part></tp:taxon-name></italic>); T2 1.2 × wider than median length (3.3 × wider in <italic><tp:taxon-name><tp:taxon-name-part taxon-name-part-type="genus" reg="Centistidea">C.</tp:taxon-name-part><tp:taxon-name-part taxon-name-part-type="species" reg="leucopterae">leucopterae</tp:taxon-name-part></tp:taxon-name></italic>); and T3 polished (longitudinally striate in <italic><tp:taxon-name><tp:taxon-name-part taxon-name-part-type="genus" reg="Centistidea">C.</tp:taxon-name-part><tp:taxon-name-part taxon-name-part-type="species" reg="leucopterae">leucopterae</tp:taxon-name-part></tp:taxon-name></italic>).</p></tp:treatment-sec></tp:taxon-treatment>
