# Supplementary material for: ﻿Afrotropical Centistidea Rohwer, 1914 (Hymenoptera, Braconidae) with description of four new species
Source: Zookeys. 2024 Oct 22;1216:83–100. doi: 10.3897/zookeys.1216.133127 (PMC11522742; doi:10.3897/zookeys.1216.133127)
Supplement: XML Treatment for Centistidea mubilibana [file zookeys.1216.133127-treatment6.xml]

<!DOCTYPE tp:taxon-treatment
  PUBLIC "-//TaxonX//DTD Taxonomic Treatment Publishing DTD v0 20100105//EN" "tax-treatment-NSO.dtd">
<tp:taxon-treatment xmlns:tp="http://www.plazi.org/taxpub"><tp:treatment-meta><kwd-group><label>Taxon classification</label><kwd>
                <named-content content-type="kingdom">Animalia</named-content>
              </kwd><kwd>
                <named-content content-type="order">Hymenoptera</named-content>
              </kwd><kwd>
                <named-content content-type="family">Braconidae</named-content>
              </kwd></kwd-group><mixed-citation publication-type="journal"><person-group><name><surname>Liu</surname><given-names>Zhen</given-names></name><name><surname>Polaszek</surname><given-names>Andrew</given-names></name></person-group><article-title>﻿Afrotropical <italic><tp:taxon-name><tp:taxon-name-part taxon-name-part-type="genus" reg="Centistidea">Centistidea</tp:taxon-name-part></tp:taxon-name></italic> Rohwer, 1914 (<tp:taxon-name><tp:taxon-name-part taxon-name-part-type="order">Hymenoptera</tp:taxon-name-part></tp:taxon-name>, <tp:taxon-name><tp:taxon-name-part taxon-name-part-type="family">Braconidae</tp:taxon-name-part></tp:taxon-name>) with description of four new species</article-title><source>Zookeys</source><day>22</day><month>10</month><year>2024</year><volume>1216</volume><fpage>83</fpage><lpage>100</lpage><pub-id pub-id-type="doi">10.3897/zookeys.1216.133127</pub-id></mixed-citation></tp:treatment-meta><tp:nomenclature><label>﻿</label><tp:taxon-name>
              <object-id xmlns:xlink="http://www.w3.org/1999/xlink" content-type="arpha" xlink:type="simple">91B869EC-9271-5B88-AD8A-2106785E5F5E</object-id>
              <tp:taxon-name-part taxon-name-part-type="genus" reg="Centistidea">Centistidea</tp:taxon-name-part>
              <tp:taxon-name-part taxon-name-part-type="species" reg="mubilibana">mubilibana</tp:taxon-name-part>
            </tp:taxon-name><tp:taxon-authority>(de Saeger, 1944)</tp:taxon-authority><xref ref-type="fig" rid="F5">Fig. 5</xref><tp:nomenclature-citation-list><tp:nomenclature-citation><tp:taxon-name>
                  <tp:taxon-name-part taxon-name-part-type="genus" reg="Mirax">Mirax</tp:taxon-name-part>
                  <tp:taxon-name-part taxon-name-part-type="species" reg="mubilibana">mubilibana</tp:taxon-name-part>
                </tp:taxon-name><comment>de Saeger, 1944: 34. Holotype in <named-content xmlns:xlink="http://www.w3.org/1999/xlink" content-type="dwc:institutional_code" xlink:title="Royal Museum for Central Africa, Belgium" xlink:href="http://grbio.org/institution/royal-museum-central-africa" xlink:type="simple">RMCA</named-content>, examined.</comment></tp:nomenclature-citation><tp:nomenclature-citation><tp:taxon-name>
                  <tp:taxon-name-part taxon-name-part-type="genus" reg="Mirax">Mirax</tp:taxon-name-part>
                  <tp:taxon-name-part taxon-name-part-type="species" reg="mubilibana">mubilibana</tp:taxon-name-part>
                </tp:taxon-name><comment>: <xref ref-type="bibr" rid="B11">Shenefelt 1973</xref>: 678.</comment></tp:nomenclature-citation></tp:nomenclature-citation-list></tp:nomenclature><tp:treatment-sec sec-type="diagnosis" id="SECID0EHTAG"><title>Diagnosis.</title><p>Body length 2–3 mm, colour variable, mostly black; face, vertex and occiput very finely punctate, shiny; temple smooth; eyes a third longer than wide; length of the ocellar triangle approximately equal to the distance which separates it from each eye; antenna nearly as long as body, 1<sup>st</sup> flagellomere a little longer and thinner than the following; mesoscutum regularly and finely punctate, more densely than the face, more sparsely laterally and disc of the scutellum, notauli present anteriorly; scutellar sulcus weakly arched, narrow and foveated; medio-posterior depressions of scutellum very small, round; propodeum rough, with carinae arranged as in <italic><tp:taxon-name><tp:taxon-name-part taxon-name-part-type="genus" reg="Mirax">M.</tp:taxon-name-part><tp:taxon-name-part taxon-name-part-type="species" reg="leucopterae">leucopterae</tp:taxon-name-part></tp:taxon-name></italic>, but median carinae more wide, more or less divided, the apical area comprises approximately a third the length of propodeum; vein r almost completely absent; T1 2.5 × longer than its greatest width, striate or rugose; T2 smooth and shiny, with a small tubercle basal medially; T2 and T3 of the same length; T3 with slightly stronger longitudinal aciculation than T2; ovipositor sheath a little shorter than metatarsus III.</p><fig id="F5" position="float" orientation="portrait"><object-id xmlns:xlink="http://www.w3.org/1999/xlink" content-type="doi" xlink:type="simple">10.3897/zookeys.1216.133127.figure5</object-id><object-id xmlns:xlink="http://www.w3.org/1999/xlink" content-type="arpha" xlink:type="simple">6D77A1DD-E691-5740-9F3E-4D5F0E6DBAB6</object-id><label>Figure 5.</label><caption><p><italic><tp:taxon-name><tp:taxon-name-part taxon-name-part-type="genus" reg="Centistidea">Centistidea</tp:taxon-name-part><tp:taxon-name-part taxon-name-part-type="species" reg="mubilibana">mubilibana</tp:taxon-name-part></tp:taxon-name></italic> (de Saeger, 1944), female, holotype <bold>a</bold> head and mesosoma, lateral view <bold>b</bold> head and mesosoma, dorsal view <bold>c</bold> face, frontal view <bold>d</bold> propodeum <bold>e</bold> wings <bold>f</bold> metasoma, dorsal view <bold>g</bold> antenna.</p></caption><graphic xmlns:xlink="http://www.w3.org/1999/xlink" xlink:href="zookeys-1216-083_article-133127__-g005.jpg" position="float" orientation="portrait" xlink:type="simple" id="oo_1158341.jpg"><uri content-type="original_file" xlink:type="simple">https://binary.pensoft.net/fig/1158341</uri></graphic></fig></tp:treatment-sec><tp:treatment-sec sec-type="host" id="SECID0EAVAG"><title>Host.</title><p>Unknown.</p></tp:treatment-sec><tp:treatment-sec sec-type="material" id="SECID0EFVAG"><title>Material examined</title><p><bold>(<named-content xmlns:xlink="http://www.w3.org/1999/xlink" content-type="dwc:institutional_code" xlink:title="Royal Museum for Central Africa, Belgium" xlink:href="http://grbio.org/institution/royal-museum-central-africa" xlink:type="simple">RMCA</named-content>). <italic>Holotype</italic></bold>: • 1♀, Congo Belge: PNA Mubiliba (Vol. Nyamuragira), 2000 m, 14–26.VI.1935, G.F.de Witte: 1499, Coll. Mus. Congo (ex coll. I.P.N.C.B).</p></tp:treatment-sec><tp:treatment-sec sec-type="distribution" id="SECID0ETVAG"><title>Distribution.</title><p>Democratic Republic of Congo, Rwanda.</p></tp:treatment-sec><ref-list><ref id="B11"><mixed-citation xmlns:xlink="http://www.w3.org/1999/xlink" xlink:type="simple"><person-group><name name-style="western"><surname>Shenefelt</surname><given-names>RD</given-names></name></person-group> (<year>1973</year>) <tp:taxon-name><tp:taxon-name-part taxon-name-part-type="family">Braconidae</tp:taxon-name-part></tp:taxon-name> 5, <tp:taxon-name><tp:taxon-name-part taxon-name-part-type="subfamily">Microgastrinae</tp:taxon-name-part></tp:taxon-name> and <tp:taxon-name><tp:taxon-name-part taxon-name-part-type="subfamily">Ichneutinae</tp:taxon-name-part></tp:taxon-name>. In: van der Vecht J, Shenefelt RD (Eds) Hymenopterorum Catalogus, Part 9, 669–812.</mixed-citation></ref></ref-list></tp:taxon-treatment>
