# Supplementary material for: ﻿Afrotropical Centistidea Rohwer, 1914 (Hymenoptera, Braconidae) with description of four new species
Source: Zookeys. 2024 Oct 22;1216:83–100. doi: 10.3897/zookeys.1216.133127 (PMC11522742; doi:10.3897/zookeys.1216.133127)
Supplement: XML Treatment for Centistidea tihamica [file zookeys.1216.133127-treatment7.xml]

<!DOCTYPE tp:taxon-treatment
  PUBLIC "-//TaxonX//DTD Taxonomic Treatment Publishing DTD v0 20100105//EN" "tax-treatment-NSO.dtd">
<tp:taxon-treatment xmlns:tp="http://www.plazi.org/taxpub"><tp:treatment-meta><kwd-group><label>Taxon classification</label><kwd>
                <named-content content-type="kingdom">Animalia</named-content>
              </kwd><kwd>
                <named-content content-type="order">Hymenoptera</named-content>
              </kwd><kwd>
                <named-content content-type="family">Braconidae</named-content>
              </kwd></kwd-group><mixed-citation publication-type="journal"><person-group><name><surname>Liu</surname><given-names>Zhen</given-names></name><name><surname>Polaszek</surname><given-names>Andrew</given-names></name></person-group><article-title>﻿Afrotropical <italic><tp:taxon-name><tp:taxon-name-part taxon-name-part-type="genus" reg="Centistidea">Centistidea</tp:taxon-name-part></tp:taxon-name></italic> Rohwer, 1914 (<tp:taxon-name><tp:taxon-name-part taxon-name-part-type="order">Hymenoptera</tp:taxon-name-part></tp:taxon-name>, <tp:taxon-name><tp:taxon-name-part taxon-name-part-type="family">Braconidae</tp:taxon-name-part></tp:taxon-name>) with description of four new species</article-title><source>Zookeys</source><day>22</day><month>10</month><year>2024</year><volume>1216</volume><fpage>83</fpage><lpage>100</lpage><pub-id pub-id-type="doi">10.3897/zookeys.1216.133127</pub-id></mixed-citation></tp:treatment-meta><tp:nomenclature><label>﻿</label><tp:taxon-name>
              <object-id xmlns:xlink="http://www.w3.org/1999/xlink" content-type="arpha" xlink:type="simple">70253193-AB99-55E5-B097-57F0F96E16C0</object-id>
              <tp:taxon-name-part taxon-name-part-type="genus" reg="Centistidea">Centistidea</tp:taxon-name-part>
              <tp:taxon-name-part taxon-name-part-type="species" reg="tihamica">tihamica</tp:taxon-name-part>
            </tp:taxon-name><tp:taxon-authority>Ahmad &amp; Pandey, 2019</tp:taxon-authority><tp:nomenclature-citation-list><tp:nomenclature-citation><tp:taxon-name>
                  <tp:taxon-name-part taxon-name-part-type="genus" reg="Centistidea">Centistidea</tp:taxon-name-part>
                  <tp:taxon-name-part taxon-name-part-type="species" reg="tihamica">tihamica</tp:taxon-name-part>
                </tp:taxon-name><comment>Ahmad &amp; Pandey, 2019: 43. Holotype in the Insect Collection of the Department of Zoology, Aligarh Muslim University, Aligarh, India (not examined).</comment></tp:nomenclature-citation></tp:nomenclature-citation-list></tp:nomenclature><tp:treatment-sec sec-type="diagnosis" id="SECID0EJXAG"><title>Diagnosis.</title><p>Body length 1.8 mm, mostly yellow-brown; length of eye 1.5 × temple in dorsal view; head and vertex indistinctly punctate; 1<sup>st</sup> flagellomere 1.25 × longer than 2<sup>nd</sup>; penultimate flagellomere 2.5–3.0 × as long as wide; mesoscutum shiny with few distinct punctures, notauli only anteriorly impressed; scutellar sulcus distinct, present as a narrow groove and crenulated; medio-posterior depressions of scutellum semicircular and separated (from the original image); propodeum almost smooth with a complete median longitudinal carina bifurcate posteriorly, median carina of propodeum absent behind level of costulae; pterostigma with a long slender, apical expansion, 2.2 × longer than wide; vein r very prominent and 0.2 × as long as the height of pterostigma; vein 1-SR absent (from the original image); T1 4.0 × as long as its maximum width; T2 subtriangular, smooth, laterally membranous, and longitudinally striated; T3 longitudinally striated; ovipositor sheaths 0.15 × as long as fore wing (following <xref ref-type="bibr" rid="B4">Ghramh et al. 2019</xref>).</p></tp:treatment-sec><tp:treatment-sec sec-type="host" id="SECID0EXXAG"><title>Host.</title><p>Unknown.</p></tp:treatment-sec><tp:treatment-sec sec-type="distribution" id="SECID0E3XAG"><title>Distribution.</title><p>Saudi Arabia. Although not strictly in the Afrotropical region, the species is included here for future reference, in case it should eventually be discovered in the region.</p></tp:treatment-sec><tp:treatment-sec sec-type="notes" id="SECID0EBYAG"><title>Note.</title><p>No specimens were available for this study. <xref ref-type="bibr" rid="B4">Ghramh et al. (2019)</xref> described it as the first species of <italic><tp:taxon-name><tp:taxon-name-part taxon-name-part-type="genus" reg="Centistidea">Centistidea</tp:taxon-name-part></tp:taxon-name></italic> from the Afrotropical region. However, when we examined the original descriptions and images and related specimens, all species originally described as <italic><tp:taxon-name><tp:taxon-name-part taxon-name-part-type="genus" reg="Mirax">Mirax</tp:taxon-name-part></tp:taxon-name></italic> including <italic><tp:taxon-name><tp:taxon-name-part taxon-name-part-type="genus" reg="Mirax"/><tp:taxon-name-part taxon-name-part-type="species" reg="africana">africana</tp:taxon-name-part></tp:taxon-name></italic>, <italic><tp:taxon-name><tp:taxon-name-part taxon-name-part-type="genus" reg="Mirax"/><tp:taxon-name-part taxon-name-part-type="species" reg="leucopterae">leucopterae</tp:taxon-name-part></tp:taxon-name></italic>, and <italic><tp:taxon-name><tp:taxon-name-part taxon-name-part-type="genus" reg="Mirax"/><tp:taxon-name-part taxon-name-part-type="species" reg="mubilibana">mubilibana</tp:taxon-name-part></tp:taxon-name></italic> in this area are all <italic><tp:taxon-name><tp:taxon-name-part taxon-name-part-type="genus" reg="Centistidea">Centistidea</tp:taxon-name-part></tp:taxon-name></italic> by possessing medio-longitudinal carina on propodeum and more or less impressed notauli on anterior mesoscutum.</p></tp:treatment-sec><ref-list><ref id="B4"><mixed-citation xmlns:xlink="http://www.w3.org/1999/xlink" xlink:type="simple"><person-group><name name-style="western"><surname>Ghramh</surname><given-names>HA</given-names></name><name name-style="western"><surname>Ahmad</surname><given-names>Z</given-names></name><name name-style="western"><surname>Pandey</surname><given-names>K</given-names></name></person-group> (<year>2019</year>) <article-title>Three new species of the genus <italic><tp:taxon-name><tp:taxon-name-part taxon-name-part-type="genus">Centistidea</tp:taxon-name-part></tp:taxon-name></italic> Rohwer, 1914 (<tp:taxon-name><tp:taxon-name-part taxon-name-part-type="order">Hymenoptera</tp:taxon-name-part></tp:taxon-name>, <tp:taxon-name><tp:taxon-name-part taxon-name-part-type="family">Braconidae</tp:taxon-name-part></tp:taxon-name>, <tp:taxon-name><tp:taxon-name-part taxon-name-part-type="subfamily">Miracinae</tp:taxon-name-part></tp:taxon-name>) from India and Saudi Arabia.</article-title><source>ZooKeys</source><volume>889</volume>: <fpage>37</fpage>–<lpage>47</lpage>. <ext-link xlink:href="10.3897/zookeys.889.34942" ext-link-type="doi" xlink:type="simple">https://doi.org/10.3897/zookeys.889.34942</ext-link></mixed-citation></ref></ref-list></tp:taxon-treatment>
