# Supplementary material for: ﻿Afrotropical Centistidea Rohwer, 1914 (Hymenoptera, Braconidae) with description of four new species
Source: Zookeys. 2024 Oct 22;1216:83–100. doi: 10.3897/zookeys.1216.133127 (PMC11522742; doi:10.3897/zookeys.1216.133127)
Supplement: XML Treatment for Centistidea turneri [file zookeys.1216.133127-treatment8.xml]

<!DOCTYPE tp:taxon-treatment
  PUBLIC "-//TaxonX//DTD Taxonomic Treatment Publishing DTD v0 20100105//EN" "tax-treatment-NSO.dtd">
<tp:taxon-treatment xmlns:tp="http://www.plazi.org/taxpub"><tp:treatment-meta><kwd-group><label>Taxon classification</label><kwd>
                <named-content content-type="kingdom">Animalia</named-content>
              </kwd><kwd>
                <named-content content-type="order">Hymenoptera</named-content>
              </kwd><kwd>
                <named-content content-type="family">Braconidae</named-content>
              </kwd></kwd-group><mixed-citation publication-type="journal"><person-group><name><surname>Liu</surname><given-names>Zhen</given-names></name><name><surname>Polaszek</surname><given-names>Andrew</given-names></name></person-group><article-title>﻿Afrotropical <italic><tp:taxon-name><tp:taxon-name-part taxon-name-part-type="genus" reg="Centistidea">Centistidea</tp:taxon-name-part></tp:taxon-name></italic> Rohwer, 1914 (<tp:taxon-name><tp:taxon-name-part taxon-name-part-type="order">Hymenoptera</tp:taxon-name-part></tp:taxon-name>, <tp:taxon-name><tp:taxon-name-part taxon-name-part-type="family">Braconidae</tp:taxon-name-part></tp:taxon-name>) with description of four new species</article-title><source>Zookeys</source><day>22</day><month>10</month><year>2024</year><volume>1216</volume><fpage>83</fpage><lpage>100</lpage><pub-id pub-id-type="doi">10.3897/zookeys.1216.133127</pub-id></mixed-citation></tp:treatment-meta><tp:nomenclature><label>﻿</label><tp:taxon-name>
              <object-id xmlns:xlink="http://www.w3.org/1999/xlink" content-type="arpha" xlink:type="simple">46EEB38D-7199-5106-A1D0-2B31D7CB0DD1</object-id>
              <tp:taxon-name-part taxon-name-part-type="genus" reg="Centistidea">Centistidea</tp:taxon-name-part>
              <tp:taxon-name-part taxon-name-part-type="species" reg="turneri">turneri</tp:taxon-name-part>
              <object-id xmlns:xlink="http://www.w3.org/1999/xlink" content-type="zoobank" xlink:type="simple">https://zoobank.org/C0CE598F-E087-488B-AB29-87091DC0C8AD</object-id>
            </tp:taxon-name><tp:taxon-authority>Liu &amp; Polaszek</tp:taxon-authority><tp:taxon-status xmlns:xlink="http://www.w3.org/1999/xlink" xlink:type="simple">sp. nov.</tp:taxon-status><xref ref-type="fig" rid="F6">Fig. 6</xref></tp:nomenclature><tp:treatment-sec sec-type="diagnosis" id="SECID0EM2AG"><title>Diagnosis.</title><p>Body length 1.7 mm, light red-brown; eyes 1.8 × longer than temple in dorsal view; temple smooth, superficially punctate, a little constricted behind eyes in dorsal view; hind ocelli in a shallow depression, distance between fore and a hind ocellus 1.3 × longer than minor axis of a hind ocellus, <abbrev xmlns:xlink="http://www.w3.org/1999/xlink" xlink:title="postocellar line" id="ABBRID0ES2AG" xlink:type="simple">POL</abbrev>:<abbrev xmlns:xlink="http://www.w3.org/1999/xlink" xlink:title="ocellar diameter" id="ABBRID0EW2AG" xlink:type="simple">OD</abbrev>:<abbrev xmlns:xlink="http://www.w3.org/1999/xlink" xlink:title="ocular-ocellar line" id="ABBRID0E12AG" xlink:type="simple">OOL</abbrev> = 1.5:1.0:2.5; vertex between eye and hind ocellus shiny and polished; face polished, 1.4 × wider than high; antenna slightly shorter than body length, with penultimate and ultimate flagellomeres 2.2 and 2.5 × longer than wide, 1<sup>st</sup> slightly longer (1.1 ×) than 2<sup>nd</sup>; mesoscutum with superficial and fine dense punctures anteriorly and laterally, more shallow and sparser dorsally, notauli hardly visible, only slightly depressed at anterior extremity; scutellar sulcus slightly curved, shallowly concave without crenulation; medio-posterior depressions of scutellum oblong, touching each other; propodeum with median carina reaching half way to hind margin, and bifurcated to two-thirds of lateral margin, largely polished elsewhere; pterostigma 2.8 × as long as its widest part, vein 1-R1 virtually absent; T1 polished, 2.5 × longer than its maximum width, strongly narrowed anterior-medially; T2 1.9 × wider than median length, not longitudinally striate at lateral membranous area; T3 1.4 × longer than T2, weakly longitudinally striate.</p></tp:treatment-sec><tp:treatment-sec sec-type="description" id="SECID0EC3AG"><title>Description.</title><p><bold>Female.</bold> Body length 1.7 mm, fore wing length 1.8 mm (Fig. <xref ref-type="fig" rid="F6">6a</xref>).</p><fig id="F6" position="float" orientation="portrait"><object-id xmlns:xlink="http://www.w3.org/1999/xlink" content-type="doi" xlink:type="simple">10.3897/zookeys.1216.133127.figure6</object-id><object-id xmlns:xlink="http://www.w3.org/1999/xlink" content-type="arpha" xlink:type="simple">AD8C4BD8-58BF-5702-A8A9-4B44379D030A</object-id><label>Figure 6.</label><caption><p><italic><tp:taxon-name><tp:taxon-name-part taxon-name-part-type="genus" reg="Centistidea">Centistidea</tp:taxon-name-part><tp:taxon-name-part taxon-name-part-type="species" reg="turneri">turneri</tp:taxon-name-part></tp:taxon-name></italic> Liu &amp; Polaszek, sp. nov., female, holotype <bold>a</bold> habitus, lateral view <bold>b</bold> head, dorsal view <bold>c</bold> head, frontal view <bold>d</bold> antenna <bold>e</bold> mesosoma, dorsal view <bold>f</bold> mesosoma, lateral view <bold>g</bold> wings <bold>h</bold> propodeum <bold>i</bold> hind leg <bold>j</bold> ovipositor sheath <bold>k</bold> metasoma, dorsal view.</p></caption><graphic xmlns:xlink="http://www.w3.org/1999/xlink" xlink:href="zookeys-1216-083_article-133127__-g006.jpg" position="float" orientation="portrait" xlink:type="simple" id="oo_1158260.jpg"><uri content-type="original_file" xlink:type="simple">https://binary.pensoft.net/fig/1158260</uri></graphic></fig><p><bold><italic>Head</italic>.</bold> Transverse in dorsal view, 1.8 × as wide as long, 1.3 × wider than mesoscutum. Eyes 1.8 × longer than temple in dorsal view (Fig. <xref ref-type="fig" rid="F6">6b</xref>). Temple slightly shiny, smooth, indistinctly punctate, sparsely pubescent, a little constricted behind eyes in dorsal view (Fig. <xref ref-type="fig" rid="F6">6c</xref>). Ocelli small, hind ocelli in a shallow depression, distance between fore and a hind ocellus 1.3 × longer than minor axis of a hind ocellus, <abbrev xmlns:xlink="http://www.w3.org/1999/xlink" xlink:title="postocellar line" id="ABBRID0EL5AG" xlink:type="simple">POL</abbrev>:<abbrev xmlns:xlink="http://www.w3.org/1999/xlink" xlink:title="ocellar diameter" id="ABBRID0EP5AG" xlink:type="simple">OD</abbrev>:<abbrev xmlns:xlink="http://www.w3.org/1999/xlink" xlink:title="ocular-ocellar line" id="ABBRID0ET5AG" xlink:type="simple">OOL</abbrev> = 1.5:1.0:2.5. Frons flat and polished. Vertex between eye and hind ocellus shiny and polished. Face (Fig. <xref ref-type="fig" rid="F6">6c</xref>) indistinctly convex medially, transverse, 1.4 × wider than high. Clypeus 2.0 × wider than medial length, slightly polished. Length of malar space 1.5 × longer than width of mandible. Antenna (Fig. <xref ref-type="fig" rid="F6">6d</xref>) slightly shorter than body length, with scape, pedicel and 1<sup>st</sup>, 2<sup>nd</sup>, penultimate and ultimate flagellomeres 2.0, 1.6, 4.5, 4.5, 2.2, and 2.5 × longer than wide, 1<sup>st</sup> slightly longer (1.1 ×) than 2<sup>nd</sup>, flagellomeres gradually shortened to penultimate flagellomeres.</p><p><bold><italic>Mesosoma</italic>.</bold> Length:width:height = 1.8:1.0:1.3. Mesoscutum (Fig. <xref ref-type="fig" rid="F6">6e</xref>) shiny with superficial and fine dense punctures anteriorly and laterally, more shallow and sparser dorsally, notauli hardly visible dorsally, only slightly depressed at anterior extremity. Scutellar sulcus slightly curved, shallowly concave with crenulation. Scutellum shiny, sculptured as dorsal mesoscutum, medio-posterior depressions oblong, touching each other. Propodeum (Fig. <xref ref-type="fig" rid="F6">6h</xref>) shiny, with median carina reaching halfway to hind margin, and bifurcated to two thirds of lateral margin, largely polished elsewhere. Mesopleuron highly polished, impunctate.</p><p><bold><italic>Legs</italic>.</bold> Hind femur (Fig. <xref ref-type="fig" rid="F6">6i</xref>) 3.3 × as long as its widest part. Length of hind femur:tibia:basitarsus = 1.9:2.9:1.0. Basitarsus of hind leg 0.7 × as long as tarsomeres 2–5.</p><p><bold><italic>Wings</italic>.</bold> Fore wing (Fig. <xref ref-type="fig" rid="F6">6g</xref>): pterostigma 2.8 × as long as its widest part; vein 1-R1 virtually absent; vein r:2-SR:2-M = 1.0:6.7:3.0, 1-SR:1-M = 1.0:4.4, 1-CU1:2-CU1 = 1.0:1.6; first discal cell of fore wing indistinctly wider than high. Hind wing (Fig. <xref ref-type="fig" rid="F6">6g</xref>): vein M+CU:1-M:r-m = 2.0:2.5:1.0.</p><p><bold><italic>Metasoma</italic>.</bold> Nearly as long as mesosoma. T1 (Fig. <xref ref-type="fig" rid="F6">6k</xref>) polished, spatula-shaped, 2.5 × longer than its maximum width, strongly narrowed antero-medially, transversely striate at lateral membranous area. T2 1.9 × wider than median length, not longitudinally striate at lateral membranous area. T3 1.4 × longer than T2, weakly longitudinally striate. Hypopygium not shorter than length of metasoma. Ovipositor sheath (Fig. <xref ref-type="fig" rid="F6">6j</xref>) 1.3 × longer than hind basitarsus, with long and dense setae at apical third.</p><p><bold><italic>Colour</italic>.</bold> Light red-brown, terga posterior to T3 dark brown (Fig. <xref ref-type="fig" rid="F6">6a</xref>). Palpi and spurs light red-yellow. Antenna and basal half ovipositor sheath (apical half dark brow) yellow-brown. Legs yellow-brown except apical tarsomeres. Wing membrane hyaline, pterostigma pale yellow, vein 1-SR, 1-M and 1-CU1 brown, other veins pale yellow.</p><p><bold><italic>Variation</italic>.</bold> Body colour varying from light yellow to dark brown on trunk of body among specimens. Specimens from Mossel Bay and Ceres from Cape Province tend to be darker when compared with the light yellow specimens from Pondoland of Port St. John in South Africa and Uganda. Body length varies from very small (1.2 mm) to large (2.2 mm).</p><p><bold>Male.</bold> Similar to female, but body smaller with darker metasoma and longer antenna.</p></tp:treatment-sec><tp:treatment-sec sec-type="host" id="SECID0EVBBG"><title>Host.</title><p>Leaf-miner in castor (<italic><tp:taxon-name><tp:taxon-name-part taxon-name-part-type="genus" reg="Ricinus">Ricinus</tp:taxon-name-part><tp:taxon-name-part taxon-name-part-type="species" reg="communis">communis</tp:taxon-name-part></tp:taxon-name></italic>).</p></tp:treatment-sec><tp:treatment-sec sec-type="material" id="SECID0EGCBG"><title>Material examined</title><p><bold>(<named-content xmlns:xlink="http://www.w3.org/1999/xlink" content-type="dwc:institutional_code" xlink:title="Natural History Museum, UK" xlink:href="http://grbio.org/institution/natural-history-museum-london" xlink:type="simple">NHMUK</named-content>). <italic>Holotype</italic></bold>: • 1♀, <bold>SOUTH AFRICA</bold>, Cape Province, Swellendam, RE Turner, II.1932, Brit. Mus 1932-145, No. NHMUK010639682. <bold><italic>Paratypes</italic></bold>: • 1♀, South Africa, Cape Province, Somerset East, RE Turner, 23–31.XII.1930, Brit. Mus 1931-61, No. NHMUK010639720; • 2♀♀, South Africa, Cape Province, Mossel Bay, RE Turner, IV.1921, Brit. Mus 1921-210, Nos. NHMUK010639718, 010639716; • 1♀, same data except V.1921, Brit. Mus 1921-248, No. NHMUK010639719; • 6♀♀, same data except VI.1921, Brit. Mus 1921-294, Nos. NHMUK010639717, 010639706, 010639700, 010639710, 010639701, 010639686; • 2♀♀, same data except 5–31.VII.1921, Brit. Mus 1921-315, Nos. NHMUK010639715, 010639714; • 7♀♀, same data except VIII.1921, Brit. Mus 1921-353, Nos. NHMUK010639711, 010639712, 010639707, 010639708, 010639692, 010639687, 010639713; • 6♀♀, same data except IX.1921, Brit. Mus 1921-412, Nos. NHMUK010639705, 010639703, 010639695, 010639693, 010639697, 010639699; • 7♀♀1♂, same data except X.1921, Brit. Mus 1921-450, Nos. NHMUK010639696, 010639709, 010639683, 010639689, 010639694, 010639684, 010639691, 010639690; • 1♀, same data except 18–30.XI.1921, Brit. Mus 1922-2, No. NHMUK010639688; • 1♀, same data except I.1922, Brit. Mus 1922-67, No. NHMUK010639704; • 1♀, same data except II.1922, Brit. Mus 1922-97, No. NHMUK010639698; • 2♀♀, South Africa, Cape Province, Ceres (457 m), RE Turner, I.1921, Brit. Mus 1921-78, Nos. NHMUK010639685, 010639702; • 2♀♀, same data except II.1921, Brit. Mus 1921-115, Nos. NHMUK010639629 010639640; • 11♀♀, same data except III.1921, Brit. Mus 1921-150, Nos. NHMUK010639661, 010639654, 010639666, 010639650, 010639645, 010639674, 010639663, 010639655, 010639660, 010639671, 010639630; • 1♀, same data except II.1925, Brit. Mus 1925-116, No. NHMUK010639633; • 9♀♀, same data except III.1925, Brit. Mus 1925-161, Nos. NHMUK010639644, 010639638, 010639659, 010639636, 010639635, 010639651, 010639658, 010639668; • 1♀, same data except IV.1925, Brit. Mus 1925-210, No. NHMUK010639538; • 1♂, South Africa, Cape Province, Katberg (1219 m), RE Turner, X.1932, Brit. Mus 1932-521, No. NHMUK010639599; • 1♀, South Africa, Port St. John, Pondoland, RE Turner, 12–30.VI.1923, Brit. Mus 1923-363, No. NHMUK010639652; • 1♀, same data except 15–31.VIII.1923, Brit. Mus 1923-463, No. NHMUK010639541; • 1♀, same data except 1–13.III.1924, Brit. Mus 1924-177, No. NHMUK010639617; • 1♀1♂, same data except XII.1923, Brit. Mus 1924-54, Nos. NHMUK010639542, 010639549; • 1♀, same data except I.1924, Brit. Mus 1924-97, No. NHMUK010639605; • 1♀, same data except 29.I–5.II.1924, Brit. Mus 1924-109, No. NHMUK010639580; • 1♂, same data except 6-25.II.1924, Brit. Mus 1924-136, No. NHMUK010639557; • 1♀, same data except 18–31.III.1924, Brit. Mus 1924-191, No. NHMUK010639607; • 8♀♀, <bold>Uganda</bold>, Kampala, 7.V.1934, ex leaf-miner in castor (<italic><tp:taxon-name><tp:taxon-name-part taxon-name-part-type="genus" reg="Ricinus">Ricinus</tp:taxon-name-part><tp:taxon-name-part taxon-name-part-type="species" reg="communis">communis</tp:taxon-name-part></tp:taxon-name></italic>), Nos. NHMUK010639764, 010639759, 010639742, 010639729, 010639749, 010639758, 010639755, 010639733.</p></tp:treatment-sec><tp:treatment-sec sec-type="distribution" id="SECID0EGDBG"><title>Distribution.</title><p>South Africa, Uganda.</p></tp:treatment-sec><tp:treatment-sec sec-type="etymology" id="SECID0ELDBG"><title>Etymology.</title><p>The specific name “<italic><tp:taxon-name><tp:taxon-name-part taxon-name-part-type="genus" reg="Centistidea"/><tp:taxon-name-part taxon-name-part-type="species" reg="turneri">turneri</tp:taxon-name-part></tp:taxon-name></italic>” expresses our gratitude to the late R.E. Turner for the large quantity of this species collected in South Africa.</p></tp:treatment-sec><tp:treatment-sec sec-type="remarks" id="SECID0E2DBG"><title>Remarks.</title><p>From a short apical extension of the pterostigma to distinctly longer and equaling the length of pterostigma, vein 1-R1 is often present in <italic><tp:taxon-name><tp:taxon-name-part taxon-name-part-type="genus" reg="Centistidea">Centistidea</tp:taxon-name-part></tp:taxon-name></italic>. In this species, however, it is absent compare to its Afrotropical allies; it is similar to C. <italic><tp:taxon-name><tp:taxon-name-part taxon-name-part-type="genus" reg="Centistidea"/><tp:taxon-name-part taxon-name-part-type="species" reg="mubilibana">mubilibana</tp:taxon-name-part></tp:taxon-name></italic> (de Saeger, 1944) for the carination of propodeum but differs in the following: length of the ocellar triangle nearly half of the distance which separates it from each eye (approximately equal in <italic><tp:taxon-name><tp:taxon-name-part taxon-name-part-type="genus" reg="Centistidea">C.</tp:taxon-name-part><tp:taxon-name-part taxon-name-part-type="species" reg="mubilibana">mubilibana</tp:taxon-name-part></tp:taxon-name></italic>); vein 1-SR present (almost completely absent in <italic><tp:taxon-name><tp:taxon-name-part taxon-name-part-type="genus" reg="Centistidea">C.</tp:taxon-name-part><tp:taxon-name-part taxon-name-part-type="species" reg="mubilibana">mubilibana</tp:taxon-name-part></tp:taxon-name></italic>); and T1 polished (striate or rugose in <italic><tp:taxon-name><tp:taxon-name-part taxon-name-part-type="genus" reg="Centistidea">C.</tp:taxon-name-part><tp:taxon-name-part taxon-name-part-type="species" reg="mubilibana">mubilibana</tp:taxon-name-part></tp:taxon-name></italic>).</p></tp:treatment-sec></tp:taxon-treatment>
